# Supplementary material for: The concordance of signals based on irregular incremental lines in the human tooth cementum with documented pregnancies: Results from a systematic approach
Source: PLoS One. 2022 Sep 9;17(9):e0267336. doi: 10.1371/journal.pone.0267336 (PMC9462792; doi:10.1371/journal.pone.0267336)
Supplement: S1 Data — (CSV) [file pone.0267336.s006.csv]

id	sectionid	signalnumber	ILnumber	signalintensity	signalmatching
28	27	1a	none	na	+
28	27	1b	4	+	+
28	27	2	18	++	++
28	33	1a	2	+
28	33	1a	3	+
28	33	1b	4	++
28	33	2	19	+
28	33	2	20	+
28	34	1a	2	+
28	34	1b	5	0
28	34	1b	6	0
28	34	2	18	+
28	34	2	19	+
33	73	1	4	+	+
33	73	2a	10	++	++
33	73	2a	11	++
33	73	2a	12	++
33	73	2b	14	++	++
33	73	3	18	0	+
33	73	4a	27	+	+
33	73	4b	31	+	+
33	73	5	37	0	0
33	15	1	4	+
33	15	1	5	+
33	15	2a	9	++
33	15	2a	10	++
33	15	2a	11	++
33	15	2a	12	++
33	15	3	18	+
33	15	4a	28	+
33	15	4b	32	++
33	15	5	none	na
33	72	1	none	na
33	72	2a	11	++
33	72	2a	12	++
33	72	2b	13	++
33	72	2b	14	++
33	72	3	18	+
33	72	4a	30	+
33	72	5	36	+
42	44	1	none	na	+
42	44	2	6	+	++
42	44	3	9	+	+
42	56	1	2	+
42	56	1	3	+
42	56	2	5	++
42	56	3	8	+
42	17	1	2	+
42	17	2	4	0
42	17	3	none	na
47	85	1	9	+	+
47	85	1	10	+
47	85	2a	15	+	+
47	85	2b	17	+	+
47	38	1	6	+
47	38	2a	14	+
47	38	2b	16	+
40	66	1	12	+	++
40	66	2a	none	na	+
40	66	2b	22	+	+
40	66	3	28	++	+
40	14	1	11	++
40	14	2a	21	++
40	14	2a	22	++
40	14	3	27	0
40	14	3	28	0
43	10	1	7	0	0
43	10	2a	13	0	0
43	10	2b	15	0	0
43	10	3	26	++	++
43	10	3	27	++
43	10	3	28	++
43	10	4	32	++	++
43	41	1	7	0
43	41	2a	11	+
43	41	3	28	++
43	41	3	29	++
43	41	4	31	++
43	41	4	32	++
41	42	1	15	++	+
41	42	1	16	++
41	42	2a	20	++	++
41	42	2b	22	++	+
41	42	2b	23	++
41	42	3a	28	+	+
41	42	3b	30	+	+
41	42	4	39	+	0
41	67	1	15	+
41	67	2a	25	+
41	67	2b	30	0
41	67	3	none	na
41	67	4	41	+
41	20	1	14	++
41	20	2a	19	++
41	20	2a	20	++
41	20	2b	24	+
41	20	3b	32	++
41	20	4	none	na
32	82	1	4	+	+
32	82	1	5	+
32	82	2a	none	na	0
32	82	2b	9	+	+
32	82	2b	10	+
32	82	3	14	+	+
32	82	3	15	+
32	82	3	16	+
32	82	3	17	+
32	61	1	2	+
32	61	1	3	+
32	61	2a	13	+
32	61	2a	14	+
32	61	2b	16	++
32	61	3	22	+
32	53	1	2	+
32	53	1	3	+
32	53	1	4	+
32	53	1	5	+
32	53	1	6	+
32	53	2	none	na
32	53	3	15	+
32	53	3	16	+
45	91	1	2	++	++
45	91	1	3	++
45	91	2a	7	0	0
45	91	2b	9	0	0
45	91	3	13	+	0
45	47	1	2	+
45	47	1	3	+
45	47	1	4	+
45	47	2b	9	0
45	47	3	12	0
45	89	1	2	++
45	89	1	3	++
45	89	1	4	++
45	89	2a	8	+
45	89	2b	10	+
45	89	2b	11	+
45	89	3	13	0
44	57	1	4	++	+
44	57	2	23	+	+
44	57	3a	27	+	+
44	57	3a	28	+
44	57	3b	33	+	+
44	57	3b	34	+
44	57	4	36	++	0
44	70	1	2	++
44	70	1	3	++
44	70	2	15	+
44	70	2	16	+
44	70	3a	22	+
44	70	3a	23	+
44	70	3b	27	+
44	70	3b	28	+
44	70	4	34	+
44	70	4	35	+
44	83	1	none	na
44	83	2	17	+
44	83	2	18	+
44	83	3a	24	+
44	83	3b	29	+
44	83	4	none	na
56	26	1	2	+	+
56	26	1	3	+
56	26	2	6	0	+
56	63	1	2	+
56	63	1	3	+
56	63	2	5	++
56	63	2	6	++
56	19	1	3	+
56	19	1	4	+
56	19	1	5	+
56	19	2	6	+
26	45	1	3	+	+
26	45	1	4	+
26	45	2	8	0	0
26	45	3	14	0	0
26	45	3	15	0
26	45	4	none	na	0
26	5	1	4	++
26	5	1	5	++
26	5	2	none	na
26	5	3	11	0
26	5	4	20	+
26	5	4	21	+
26	6	1	none	na
26	6	2	8	+
26	6	2	9	+
26	6	3	15	0
26	6	4	18	+
46	51	1	2	+	+
46	51	2	11	+	++
46	51	3a	13	++	++
46	51	3b	15	+	+
46	51	4	21	0	+
46	51	5a	29	0	+
46	51	5b	31	0	++
46	21	1	2	+
46	21	2	11	+
46	21	2	12	+
46	21	3a	15	++
46	21	3b	17	+
46	21	4	20	++
46	21	4	21	++
46	21	5a	25	+
46	21	5b	27	++
46	21	5b	28	++
46	21	5b	29	++
46	40	1	none	na
46	40	2	10	++
46	40	2	11	++
46	40	3a	13	+
46	40	3a	14	+
46	40	4	none	na
46	40	5a	20	+
46	40	5b	25	+
37	80	1	2	++	+
37	80	2	7	0	0
37	80	2	8	0
37	80	3	12	+	0
37	80	4	17	++	++
37	80	4	18	++
37	94	1	2	+
37	94	1	3	+
37	94	1	4	+
37	94	2	6	0
37	94	3	none	na
37	94	4	17	+
37	79	1	2	+
37	79	1	3	+
37	79	2	none	na
37	79	3	11	+
37	79	4	15	++
37	79	4	16	++
37	79	4	17	++
27	68	1	4	++	++
27	68	1	5	++
27	68	1	6	++
27	68	2	7	+	0
27	68	3	9	++	+
27	68	4	13	0	+
27	68	5	16	++	++
27	68	5	17	++
27	68	6	25	+	0
27	13	1	4	++
27	13	1	5	++
27	13	2	7	0
27	13	3	9	+
27	13	4	11	+
27	13	5	16	++
27	13	5	17	++
27	13	6	23	+
27	28	1	4	++
27	28	1	5	++
27	28	2	none	na
27	28	3	10	+
27	28	4	12	+
27	28	5	16	0
27	28	5	17	0
27	28	6	none	na
51	11	1	2	+	+
51	11	1	3	+
51	11	2	None	na	+
51	11	3	10	0	0
51	11	3	11	0
51	11	4	16	0	0
51	52	1	2	+
51	52	1	3	+
51	52	2	8	+
51	52	3	10	0
51	52	4	13	0
51	29	1	3	+
51	29	2	6	+
51	29	2	7	+
51	29	2	8	+
51	29	3	11	+
51	29	3	12	+
51	29	4	none	na
52	76	1	2	++	++
52	76	1	3	++
52	76	1	4	++
52	76	1	5	++
52	76	1	6	++
52	76	2	14	+	+
52	76	3	18	0	+
52	76	3	19	0
52	76	3	20	0
52	76	4	22	0	0
52	76	5	none	na	+
52	65	1	2	++
52	65	1	3	++
52	65	1	4	++
52	65	2	10	++
52	65	2	11	++
52	65	3	14	0
52	65	4	19	0
52	65	4	20	0
52	65	5	25	+
52	92	1	2	++
52	92	1	3	++
52	92	2	12	+
52	92	2	13	+
52	92	3	17	+
52	92	4	22	+
52	92	5	26	++
52	92	5	27	++
54	22	1	5	++	+
54	22	2	12	+	++
54	22	3	15	++	+
54	22	3	16	++
54	22	3	17	++
54	22	4a	20	+	0
54	22	4b	22	+	0
54	22	5a	26	++	++
54	22	5a	27	++
54	22	5a	28	++
54	22	5b	31	+	+
54	59	1	none	na
54	59	2	10	++
54	59	3	none	na
54	59	4a	18	+
54	59	4b	20	+
54	59	5a	23	++
54	59	5b	25	+
54	93	1	4	+
54	93	2	7	+
54	93	2	8	+
54	93	3	16	+
54	93	4	none	na
54	93	5a	26	++
50	37	1	none	na	+
50	37	2a	7	++	++
50	37	2a	8	++
50	37	2a	9	++
50	37	2b	11	++	+
50	37	2b	12	++
50	37	3	22	+	0
50	37	3	23	+
50	37	4a	none	na	0
50	37	4b	29	0	++
50	37	5a	35	+	0
50	37	5a	36	+
50	37	5b	39	++	0
50	37	6	49	0	0
50	81	1a	2	+
50	81	1b	4	++
50	81	2a	8	++
50	81	2a	9	++
50	81	3	17	+
50	81	4b	25	++
50	81	4b	26	++
50	81	4b	27	++
50	81	5	none	na
50	81	6	none	na
50	36	1a	2	+
50	36	2a	8	+
50	36	2b	11	0
50	36	3	18	0
50	36	4a	25	+
50	36	4b	27	++
50	36	4b	28	++
50	36	5	none	na
50	36	6	49	+
53	18	1a	4	+	+
53	18	1a	5	+
53	18	1a	6	+
53	18	1a	7	+
53	18	1b	none	na	0
53	18	2	13	0	0
53	18	3	none	na	0
53	18	4a	21	0	0
53	18	4b	23	+	+
53	18	4b	24	+
53	18	5a	26	+	+
53	18	5b	30	+	0
53	18	6	42	+	+
53	18	7	51	0	0
53	18	7	52	0
53	18	8	none	na	+
53	90	1b	7	0
53	90	2	12	0
53	90	3	16	+
53	90	3	17	+
53	90	4a	20	+
53	90	4a	21	+
53	90	5a	27	+
53	90	5a	28	+
53	90	6	none	na
53	90	7	none	na
53	90	8	53	+
53	64	1a	6	+
53	64	1a	7	+
53	64	1b	9	0
53	64	1b	10	0
53	64	2	14	0
53	64	3	20	0
53	64	3	21	0
53	64	3	22	0
53	64	4b	28	+
53	64	5a	32	0
53	64	6	42	0
53	64	6	43	0
53	64	6	44	0
53	64	7	55	0
53	64	8	63	+
53	64	8	64	+
39	23	1	9	0	+
39	23	2	none	na	0
39	23	3a	none	na	0
39	23	3b	none	na	0
39	32	1	9	++
39	32	1	10	++
39	32	1	11	++
39	32	2	17	+
39	32	3a	23	0
39	32	3a	24	0
39	32	3b	25	+
39	58	1	10	+
39	58	1	11	+
39	58	2	19	+
39	58	3a	23	+
39	58	3b	26	0
35	60	1a	5	+	0
35	60	1a	6	+
35	60	1b	8	0	0
35	60	2	11	++	++
35	60	2	12	++
35	60	3	23	+	+
35	60	4	27	+	+
35	60	4	28	+
35	60	5a	none	na	0
35	60	5b	none	na	0
35	60	6	37	++	+
35	8	1	none	na
35	8	2	7	++
35	8	3	24	++
35	8	3	25	++
35	8	4	26	+
35	8	5b	32	0
35	8	6	35	+
35	62	1a	5	+
35	62	2	9	++
35	62	3	18	+
35	62	3	19	+
35	62	4	none	na
35	62	5a	23	+
35	62	5b	26	+
35	62	6	28	+
35	62	6	29	+
38	39	1a	2	+	+
38	39	1b	none	na	+
38	39	2	none	na	0
38	39	3	16	0	0
38	39	4a	19	0	++
38	39	4b	21	0	+
38	39	4b	22	0
38	39	5	25	0	0
38	39	6	30	+	+
38	39	6	31	+
38	39	7	none	na	0
38	74	1b	4	++
38	74	2	9	+
38	74	3	15	0
38	74	3	16	0
38	74	4a	19	+
38	74	4b	21	++
38	74	4b	22	++
38	74	5	28	0
38	74	6	none	na
38	74	7	34	0
38	46	1a	2	++
38	46	1b	4	+
38	46	2	11	+
38	46	3	15	0
38	46	4a	18	++
38	46	5	27	+
38	46	6	32	++
38	46	7	35	0
29	12	1a	3	+	++
29	12	1b	5	++	++
29	12	1c	7	+	+
29	12	2	none	na	0
29	12	3	14	+	+
29	12	3	15	+
29	12	4a	20	0	0
29	12	4a	21	0
29	12	4b	22	0	0
29	12	4b	23	0
29	48	1b	4	++
29	48	1b	5	++
29	48	2	10	+
29	48	2	11	+
29	48	3	15	+
29	48	3	16	+
29	48	4a	21	+
29	86	1a	3	++
29	86	1a	4	++
29	86	1a	5	++
29	86	1b	7	0
29	86	2	13	+
29	86	2	14	+
29	86	3	19	++
29	86	3	20	++
29	86	4a	23	+
31	55	1	none	na	0
31	55	2	none	na	+
31	55	3	19	+	+
31	55	4a	none	na	+
31	55	4b	none	na	0
31	9	1	none	na
31	9	2	12	+
31	9	2	13	+
31	9	3	15	+
31	9	3	16	+
31	9	4a	28	0
31	9	4b	30	0
31	7	1	6	++
31	7	1	7	++
31	7	1	8	++
31	7	1	9	++
31	7	2	15	++
31	7	2	16	++
31	7	2	17	++
31	7	3	19	+
31	7	4a	27	+
31	7	4a	28	+
31	7	4a	29	+
31	7	4b	31	0
36	24	1	2	++	++
36	24	2	12	++	+
36	24	3	17	0	0
36	77	1	2	+
36	77	2	11	+
36	77	3	14	0
36	87	1	3	+
36	87	2	11	0
36	87	3	none	na
55	35	1	2	0	+
55	35	2	4	+	+
55	35	2	5	+
55	35	3	7	++	+
55	35	3	8	++
55	35	4a	11	0	0
55	35	4b	none	na	0
55	35	5	18	+	+
55	35	6	26	+	0
55	35	6	27	+
55	49	1	2	+
55	49	2	4	++
55	49	2	5	++
55	49	3	9	+
55	49	4a	13	0
55	49	4b	15	0
55	49	4b	16	0
55	49	5	20	+
55	49	5	21	+
55	49	5	22	+
55	49	5	23	+
55	49	6	none	na
55	54	1	2	++
55	54	2	7	++
55	54	3	10	+
55	54	3	11	+
55	54	4a	14	+
55	54	4a	15	+
55	54	4b	16	+
55	54	4b	17	+
55	54	5	22	+
55	54	6	31	+
48	75	1a	2	++	++
48	75	1b	4	+	+
48	75	2	12	+	+
48	75	3a	18	0	0
48	75	3b	none	na	0
48	75	4	24	0	0
48	75	4	25	0
48	25	1a	3	++
48	25	1b	5	+
48	25	2	11	+
48	25	2	12	+
48	25	3a	18	0
48	25	3b	20	0
48	25	4	none	na
48	31	1b	4	+
48	31	1b	5	+
48	31	1b	6	+
48	31	1b	7	+
48	31	2	11	+
48	31	2	12	+
48	31	2	13	+
48	31	2	14	+
48	31	3a	16	+
48	31	3a	17	+
48	31	3b	21	+
48	31	3b	22	+
48	31	4	26	0
34	43	1a	none	na	+
34	43	1b	5	+	++
34	43	1b	6	+
34	43	1b	7	+
34	43	2	20	++	++
34	43	2	21	++
34	43	3a	31	+	+
34	43	3b	34	++	++
34	50	1a	2	++
34	50	2	17	++
34	50	2	18	++
34	50	2	19	++
34	50	3a	32	++
34	50	3b	35	++
34	88	1a	4	+
34	88	1b	6	++
34	88	1b	7	++
34	88	1b	8	++
34	88	2	19	++
34	88	2	20	++
34	88	3a	34	0
34	88	3b	36	+
49	78	1a	7	+	0
49	78	1a	8	+
49	78	1b	10	+	+
49	78	2	21	++	++
49	78	3	31	0	0
49	71	1b	10	++
49	71	1b	11	++
49	71	1b	12	++
49	71	2	23	++
49	71	2	24	++
49	71	3	34	0
49	16	1b	12	0
49	16	1b	13	0
49	16	2	24	0
49	16	2	25	0
49	16	3	none	na
25	30	1	none	na	0
25	30	2	7	+	0
25	30	3	18	0	0
25	30	4a	22	0	0
25	30	4b	24	+	0
25	30	4b	25	+
25	30	5	none	na	0
25	30	6	32	+	0
25	30	6	33	+
25	30	7	40	++	+
25	30	8	47	+	+
25	69	1	2	+
25	69	2	7	+
25	69	3	none	na
25	69	4a	20	+
25	69	4b	22	0
25	69	4b	23	0
25	69	5	27	+
25	69	6	32	+
25	69	7	40	0
25	69	8	44	+
25	84	1	3	+
25	84	1	4	+
25	84	1	5	+
25	84	2	none	na
25	84	3	16	0
25	84	4	none	na
25	84	5	29	+
25	84	6	32	0
25	84	7	36	+
25	84	7	37	+
25	84	7	38	+
25	84	7	39	+
25	84	8	45	+
25	84	8	46	+
1	1	1	10	+	+
1	1	2	15	++	++
1	1	2	16	++
1	1	2	17	++
1	1	3	20	0	0
1	2	1	10	+
1	2	1	11	+
1	2	2	16	++
1	2	2	17	++
1	2	3	20	+
2	1	1	7	0	0
2	1	2	10	+	+
2	1	3	18	++	0
2	1	3	19	++
2	1	4	24	+	+
2	3	1	6	+
2	3	2	12	++
2	3	2	13	++
2	3	3	none	na
2	3	4	25	++
3	3	1a	12	0	0
3	3	1b	14	0	0
3	3	2	21	0	0
3	3	3a	26	+	+
3	3	3b	28	0	0
3	3	4a	none	na	0
3	3	4b	none	na	0
3	3	5a	53	++	+
3	3	5a	54	++
3	3	5b	none	na	0
3	2	1	none	na
3	2	2	16	+
3	2	2	17	+
3	2	2	18	+
3	2	3a	24	0
3	2	3b	28	+
3	2	4a	35	0
3	2	4b	38	0
3	2	4b	39	0
3	2	5a	50	+
3	2	5b	54	++
3	1	1a	10	+
3	1	1a	11	+
3	1	2	none	na
3	1	3a	21	+
3	1	4b	33	+
3	1	4b	34	+
3	1	4b	35	+
3	1	5a	39	++
3	1	5a	40	++
3	1	5a	41	++
4	1	1	8	0	0
4	1	2	13	+	+
4	1	3	20	+	+
4	2	1	9	0
4	2	1	10	0
4	2	2	13	+
4	2	2	14	+
4	2	2	15	+
4	2	3	20	+
5	1	1a	3	++	+
5	1	1a	4	++
5	1	1b	6	+	+
5	1	2a	20	++	++
5	1	2b	25	+	+
5	1	3	28	0	0
5	2	1a	2	+
5	2	1a	3	+
5	2	1a	4	+
5	2	2a	14	+
5	2	2a	15	+
5	2	2b	18	0
5	2	3	none	na
5	3	1a	2	+
5	3	1b	5	+
5	3	2a	16	++
5	3	3	24	+
5	3	3	25	+
6	1	1	2	+	+
6	1	2a	none	na	0
6	1	2b	17	0	0
6	1	3a	23	++	++
6	1	3a	24	++
6	1	3b	29	+	0
6	1	4	none	na	+
6	1	5	50	+	+
6	2	1	4	+
6	2	2a	14	0
6	2	2a	18	0
6	2	3a	25	+
6	2	4	44	+
6	2	5	49	+
6	2	5	50	+
6	2	5	51	+
6	2	5	52	+
6	3	1	none	na
6	3	2a	12	+
6	3	2b	16	++
6	3	2b	17	++
6	3	3a	23	+
6	3	3a	24	+
6	3	4	46	++
6	3	5	none	na
7	1	1	7	+	+
7	1	2a	none	na	0
7	1	2b	15	+	0
7	1	3	26	+	0
7	2	1	6	0
7	2	2a	10	0
7	2	2a	11	0
7	2	3	28	0
7	3	1	8	0
7	3	2a	11	0
7	3	2a	12	0
7	3	3	27	0
8	1	1a	3	+	+
8	1	1a	4	+
8	1	1b	9	0	0
8	1	2	13	0	0
8	1	3	26	0	+
8	1	3	27	0
8	1	4a	30	+	+
8	1	4b	34	+	0
8	3	1a	4	0
8	3	1b	7	+
8	3	1b	8	+
8	3	2	14	0
8	3	2	15	0
8	3	3	31	+
8	3	3	32	+
8	3	4a	37	+
8	3	4a	38	+
8	4	1a	5	+
8	4	1a	6	+
8	4	1b	12	0
8	4	2	none	na
8	4	3	37	+
8	4	4a	43	+
8	4	4b	45	+
9	1	1	7	+	+
9	1	1	8	+
9	1	1	9	+
9	1	2	11	++	++
9	1	2	12	++
9	4	1	7	+
9	4	2	10	++
9	4	2	11	++
10	2	1	2	++	++
10	2	1	3	++
10	2	2	13	++	++
10	2	2	14	++
10	2	3a	none	na	+
10	2	3b	21	+	+
10	2	4	24	+	0
10	2	4	25	+
10	2	5a	30	+	+
10	2	5a	31	+
10	2	5b	33	++	++
10	3	1	2	++
10	3	2	11	+
10	3	2	12	+
10	3	3a	17	+
10	3	4	24	0
10	3	4	25	0
10	3	5a	29	+
10	3	5b	31	++
11	1	1a	2	0	+
11	1	1a	3	0
11	1	1b	6	0	+
11	1	2	11	+	++
11	1	3a	21	++	+
11	1	3b	23	++	++
11	1	4	36	+	+
11	1	4	37	+
11	3	1a	2	++
11	3	1a	3	++
11	3	1a	4	++
11	3	1a	5	++
11	3	1b	8	+
11	3	2	12	++
11	3	3a	23	+
11	3	3a	24	+
11	3	3b	25	++
11	3	4	37	0
11	4	1a	3	+
11	4	1b	5	+
11	4	2	12	++
11	4	3a	23	+
11	4	3b	25	++
11	4	4	40	+
11	4	4	41	+
12	2	1	4	++	++
12	2	1	5	++
12	2	1	6	++
12	4	1	4	++
12	4	1	5	++
13	1	1	2	0	0
13	1	2	7	+	+
13	1	2	8	+
13	1	2	9	+
13	1	2	10	+
13	1	3a	13	+	0
13	1	3b	15	0	0
13	1	4a	18	+	+
13	1	4b	20	0	0
13	2	1	none	na
13	2	2	8	+
13	2	2	9	+
13	2	3a	12	0
13	2	3a	13	0
13	2	3a	14	0
13	2	3b	16	+
13	2	4a	18	+
13	3	1	3	0
13	3	1	4	0
13	3	2	10	0
13	3	2	11	0
13	3	3a	14	0
13	3	3a	15	0
13	3	3b	16	0
13	3	4a	18	+
13	3	4b	20	0
13	3	4b	21	0
14	2	none	na	na	na
14	2	none	na	na	na
14	3	none	na	na
14	3	none	na	na
14	4	none	na	na
14	4	none	na	na
15	1	1	10	+	+
15	1	2	16	0	0
15	1	3	22	++	+
15	1	3	23	++
15	1	3	24	++
15	2	1	10	++
15	2	1	11	++
15	2	2	14	0
15	2	2	15	0
15	2	3	25	+
15	2	3	26	+
16	2	1	5	++	++
16	2	1	6	++
16	2	1	7	++
16	2	2	11	++	+
16	2	2	12	++
16	2	3	17	++	+
16	2	4	20	+	0
16	2	5	27	+	0
16	2	6	none	na	0
16	2	7	40	+	++
16	2	7	41	+
16	2	8	45	0	0
16	2	8	46	0
16	3	1	5	+
16	3	1	6	+
16	3	2	11	+
16	3	2	12	+
16	3	2	13	+
16	3	2	14	+
16	3	3	16	++
16	3	3	17	++
16	3	4	20	0
16	3	4	21	0
16	3	5	26	0
16	3	5	27	0
16	3	6	35	0
16	3	6	36	0
16	3	6	37	0
16	3	7	44	++
16	3	7	45	++
16	3	7	46	++
16	3	8	52	0
16	4	1	5	++
16	4	1	6	++
16	4	1	7	++
16	4	1	8	++
16	4	1	9	++
16	4	2	13	+
16	4	3	16	0
16	4	3	17	0
16	4	4	none	na
16	4	5	none	na
16	4	6	33	+
16	4	7	40	+
16	4	7	41	+
16	4	8	47	0
17	1	1	4	++	+
17	1	1	5	++
17	1	1	6	++
17	1	2	12	+	0
17	1	3a	20	0	+
17	1	3b	22	0	0
17	1	4	26	++	++
17	1	4	27	++
17	1	4	28	++
17	1	5	39	+	+
17	1	5	40	+
17	2	1	5	+
17	2	1	6	+
17	2	2	11	0
17	2	2	12	0
17	2	2	13	0
17	2	3a	20	+
17	2	3a	21	+
17	2	3a	22	+
17	2	4	28	++
17	2	5	39	+
17	2	5	40	+
18	1	1	12	+	+
18	1	1	13	+
18	1	2	15	+	++
18	1	2	16	+
18	1	2	17	+
18	1	3	21	++	+
18	1	3	22	++
18	1	4	35	+	+
18	1	5	57	+	+
18	2	1	13	+
18	2	2	16	++
18	2	3	22	++
18	2	3	23	++
18	2	4	37	+
18	2	5	59	+
18	3	1	12	+
18	3	2	17	+
18	3	2	18	+
18	3	3	none	na
18	3	4	none	na
18	3	5	55	0
19	1	1	4	+	+
19	1	2	9	0	0
19	1	2	10	0
19	1	2	11	0
19	1	3a	14	+	+
19	1	3a	15	+
19	1	3b	16	0	0
19	1	3b	17	0
19	1	4	29	+	+
19	1	4	30	+
19	1	4	31	+
19	2	1	none	na
19	2	2	8	+
19	2	2	9	+
19	2	3a	14	0
19	2	3b	18	+
19	2	3b	19	+
19	2	3b	20	+
19	2	4	none	na
19	4	1	2	++
19	4	1	3	++
19	4	2	none	na
19	4	3a	13	++
19	4	3a	14	++
19	4	3b	17	0
19	4	4	27	++
19	4	4	28	++
20	3	1	none	na	0
20	3	2a	13	0	+
20	3	2a	14	0
20	3	2b	16	+	+
20	3	3a	none	na	0
20	3	3b	25	+	0
20	3	4	30	0	0
20	3	5	none	na	0
20	1	1	7	++
20	1	1	8	++
20	1	1	9	++
20	1	2b	16	++
20	1	3a	22	+
20	1	4	27	+
20	1	5	34	+
20	2	1	7	0
20	2	1	8	0
20	2	1	9	0
20	2	2a	14	++
20	2	2a	15	++
20	2	2b	16	+
20	2	2b	17	+
20	2	3b	24	0
20	2	4	26	0
20	2	5	37	0
21	4	1a	9	++	+
21	4	1b	11	0	0
21	4	1b	12	0
21	4	2	16	+	0
21	4	3	20	+	++
21	4	3	21	+
21	4	4	24	+	0
21	4	4	25	+
21	4	4	26	+
21	4	5	30	++	++
21	4	5	31	++
21	4	6	43	+	+
21	4	6	44	+
21	1	1a	7	0
21	1	1a	8	0
21	1	1b	11	0
21	1	1b	12	0
21	1	2	none	na
21	1	3	22	+
21	1	4	25	0
21	1	5	31	+
21	1	6	38	++
21	2	1a	9	0
21	2	2	15	+
21	2	3	20	+
21	2	4	none	na
21	2	5	30	++
21	2	6	41	+
22	1	1a	8	++	+
22	1	1a	9	++
22	1	1a	10	++
22	1	1b	11	++	++
22	1	1b	12	++
22	1	1b	13	++
22	1	1b	14	++
22	1	2	17	0	0
22	1	3	34	+	+
22	1	3	35	+
22	1	4	40	+	+
22	2	1a	8	+
22	2	1a	9	+
22	2	1b	10	++
22	2	1b	11	++
22	2	1b	12	++
22	2	2	18	+
22	2	3	30	+
22	2	4	36	0
22	3	1a	6	+
22	3	1a	7	+
22	3	1b	9	++
22	3	2	18	0
22	3	3	none	na
22	3	4	31	+
23	2	1a	none	na	0
23	2	1b	none	na	0
23	2	2a	16	0	+
23	2	2b	18	++	++
23	2	2b	19	++
23	2	3	23	0	0
23	2	4	28	+	+
23	2	4	29	+
23	2	5	38	+	+
23	3	1a	10	++
23	3	1a	11	++
23	3	1b	13	+
23	3	2a	18	0
23	3	3	25	+
23	3	4	30	0
23	3	5	39	+
23	3	5	40	+
23	3	5	41	+
23	4	1a	9	0
23	4	2a	15	+
23	4	2a	16	+
23	4	2b	18	++
23	4	2b	19	++
23	4	2b	20	++
23	4	2b	21	++
23	4	3	none	na
23	4	4	26	+
23	4	5	37	+
24	1	1	12	+	0
24	1	2	16	++	+
24	1	2	17	++
24	1	3	27	++	++
24	1	4	none	na	0
24	2	1	10	+
24	2	2	13	0
24	2	3	26	+
24	2	4	32	++
