# Supplementary material for: The concordance of signals based on irregular incremental lines in the human tooth cementum with documented pregnancies: Results from a systematic approach
Source: PLoS One. 2022 Sep 9;17(9):e0267336. doi: 10.1371/journal.pone.0267336 (PMC9462792; doi:10.1371/journal.pone.0267336)
Supplement: S2 Data — (CSV) [file pone.0267336.s007.csv]

id	origin	gender	birthdate	toothcode	enddate	birthbyyear
1	recent	Female	15feb1956	12	18may2001	0
2	recent	Female	22mar1956	15	04oct2001	0
3	recent	Female	29aug1922	41	12jan2001	0
4	recent	Female	16feb1966	41	31aug2001	0
5	recent	Female	08sep1957	31	14sep2001	0
6	recent	Female	25jun1939	42	03nov2001	0
7	recent	Female	12feb1960	42	28oct2001	0
8	recent	Female	06aug1937	31	16jul2001	0
9	recent	Female	26jul1983	21	20dec2001	0
10	recent	Female	13feb1942	45	21feb2002	0
11	recent	Female	11sep1942	43	29apr2001	0
12	recent	Female	30jul1977	14	24sep2001	0
13	recent	Female	30oct1963	12	22apr2001	0
14	recent	Female	21apr1989	34	16aug2001	0
15	recent	Female	21feb1948	31	22jun2001	0
16	recent	Female	02jan1939	32	17jan2002	0
17	recent	Female	08aug1947	32	19dec2001	0
18	recent	Female	24apr1929	42	25sep2001	0
19	recent	Female	08sep1955	32	07sep2001	0
20	recent	Female	15sep1939	12	11feb2002	0
21	recent	Female	02feb1940	23	09jan2002	0
22	recent	Female	31dec1941	23	11oct2001	0
23	recent	Female	04jan1950	21	17feb2002	0
24	recent	Female	25dec1952	41	10oct2002	0
25	arch	Female	07jan1776	13	10jul1846
26	arch	Female	31mar1814	41	21jul1846
27	arch	Female	22nov1825	43	04nov1853
28	arch	Female	10jul1834	33	18nov1865
29	arch	Male	23mar1799	21	16nov1858
31	arch	Male	28mar1803	33	04nov1853
32	arch	Female	31dec1816	12	01oct1846
33	arch	Female	03oct1807	43	10jul1852
34	arch	Female	07apr1798	33	08oct1865
35	arch	Female	29dec1828	33	22apr1865
36	arch	Female	29feb1784	33	16nov1854
37	arch	Female	25mar1820	43	26dec1851
38	arch	Male	11oct1786	33	03sep1853
39	arch	Female	27oct1825	43	15feb1865
40	arch	Female	17apr1793	45	09jul1853
41	arch	Female	08jul1777	13	30mar1852
42	arch	Female	25aug1804	42	06nov1847
43	arch	Female	29may1793	23	20aug1853
44	arch	Female	21aug1789	32	21feb1848
45	arch	Female	17jul1815	44	15nov1846
46	arch	Female	16feb1803	33	10nov1851
47	arch	Female	26nov1824	33	12mar1865
48	arch	Female	03nov1812	43	13jul1852
49	arch	Male	02jun1793	43	16jul1861
50	arch	Male	06jan1786	43	02sep1854
51	arch	Female	04jan1830	43	22jan1855
52	arch	Female	10may1801	33	04jul1861
53	arch	Male	07dec1792	32	06jun1852
54	arch	Female	28mar1799	42	12apr1853
55	arch	Male	20jun1805	43	12jul1852
56	arch	Female	19nov1823	45	06jun1851
