# Supplementary material for: The concordance of signals based on irregular incremental lines in the human tooth cementum with documented pregnancies: Results from a systematic approach
Source: PLoS One. 2022 Sep 9;17(9):e0267336. doi: 10.1371/journal.pone.0267336 (PMC9462792; doi:10.1371/journal.pone.0267336)
Supplement: S3 Data — (CSV) [file pone.0267336.s008.csv]

id	date	byyear	type	month	legitim
1	19apr1976	0	birth
1	10oct1980	0	birth
2	20aug1983	0	birth
2	29mar1976	0	birth
3	12jan1948	1	birth
3	11jan1951	1	birth
4	06mar1988	0	birth
4	01jul1993	0	birth
5	13mar1977	0	birth
6	08mar1964	0	birth
6	07may1962	0	birth
7	14dec1979	0	birth
8	14jun1963	0	birth
8	06aug1959	0	birth
8	23mar1974	0	birth
8	22may1968	0	birth
9	17dec2000	0	birth
10	10may1964	0	birth
11	02feb1971	1	abort	6
11	02feb1973	1	abort	6
11	19sep1962	0	birth
13	14sep1989	0	birth
13	28jan1987	0	birth
13	29oct1981	0	birth
13	03oct1988	0	birth
13	09jan1984	0	birth
15	11mar1969	1	birth
15	11mar1966	1	birth
16	22jun1953	0	birth
16	18feb1956	0	birth
17	21jan1982	0	birth
17	17oct1971	0	birth
18	10may1959	1	birth
19	31aug1975	0	birth
20	20sep1962	1	birth
20	20sep1959	1	birth
21	26sep1959	0	birth
22	15nov1964	0	birth
23	25dec1970	0	birth
23	28jul1979	0	birth
24	27may1995	0	birth
24	21apr1977	0	birth
27	28mar1850	0	birth		0
28	17nov1865	0	abort	4	0
28	10mar1864	0	birth		0
32	12jul1839	1	birth		0
33	28jul1839	0	birth		0
33	01oct1836	0	birth		0
35	27jun1854	0	birth		0
35	12sep1852	0	birth		0
36	27sep1806	0	birth		1
39	19sep1848	0	birth		0
39	17feb1865	0	abort	7	0
40	23nov1822	0	birth		0
41	23feb1800	0	birth		1
43	04jan1823	0	birth		0
44	09sep1820	0	birth		1
44	14nov1816	0	birth		1
44	17dec1825	0	birth		1
44	11jul1827	0	birth		1
44	07nov1813	0	birth		1
44	31aug1819	0	birth		1
44	05dec1812	0	birth		1
44	04oct1822	0	birth		1
44	26aug1818	0	birth		1
46	30may1829	0	birth		0
46	20aug1831	0	birth		0
46	23sep1836	0	birth		0
46	27feb1835	0	birth		0
46	24dec1825	0	birth		0
46	17sep1845	0	birth		1
46	15apr1824	0	birth		0
47	12dec1846	0	birth		1
47	19jan1851	0	birth		1
51	19sep1852	0	birth		0
51	22jan1855	0	abort	5	0
52	31mar1830	0	birth		1
52	28jun1831	0	birth		1
52	17jul1838	0	birth		1
54	13apr1828	0	birth		0
