# Supplementary material for: The concordance of signals based on irregular incremental lines in the human tooth cementum with documented pregnancies: Results from a systematic approach
Source: PLoS One. 2022 Sep 9;17(9):e0267336. doi: 10.1371/journal.pone.0267336 (PMC9462792; doi:10.1371/journal.pone.0267336)
Supplement: S4 Data — (CSV) [file pone.0267336.s009.csv]

toothcode	gender	eruptage
12	Female	8.18
13	Female	11.12
14	Female	10.06
15	Female	10.87
21	Female	7.15
21	Male	7.45
23	Female	11.12
31	Female	6.34
32	Female	7.39
32	Male	7.69
33	Female	9.81
33	Male	10.8
34	Female	10.32
41	Female	6.34
42	Female	7.39
43	Female	9.81
43	Male	10.8
44	Female	10.32
45	Female	11.06
