# Supplementary material for: The concordance of signals based on irregular incremental lines in the human tooth cementum with documented pregnancies: Results from a systematic approach
Source: PLoS One. 2022 Sep 9;17(9):e0267336. doi: 10.1371/journal.pone.0267336 (PMC9462792; doi:10.1371/journal.pone.0267336)
Supplement: S5 Data — (CSV) [file pone.0267336.s010.csv]

id	signalnumber	defS	defL	defF	defW	defD	from	to
1	1	1	1	1	2	1	4677	9451.0684
1	1	1	1	4	2	1	4131	9997.0684
1	1	1	1	5	2	1	3949	10179.068
1	1	1	1	3	2	1	4313	9815.0684
1	1	1	1	1	0	1	4677	5406
1	1	1	1	5	1	1	3949	7799.6167
1	1	1	1	5	0	1	3949	6134
1	1	1	1	2	1	1	4495	7253.6167
1	1	1	1	2	0	1	4495	5588
1	1	1	1	3	0	1	4313	5770
1	1	1	1	1	1	1	4677	7071.6167
1	1	1	1	4	0	1	4131	5952
1	1	1	1	2	2	1	4495	9633.0684
1	1	1	1	3	1	1	4313	7435.6167
1	1	1	1	4	1	1	4131	7617.6167
1	1	1	2	2	1	1	5997.3613	9816
1	1	1	2	4	1	1	5633.3613	10180
1	1	1	2	4	2	1	4313.9312	10180
1	1	1	2	2	2	1	4677.9312	9816
1	1	1	2	5	1	1	5451.3613	10362
1	1	1	2	1	0	1	8540	9634
1	1	1	2	1	1	1	6179.3613	9634
1	1	1	2	3	1	1	5815.3613	9998
1	1	1	2	2	0	1	8358	9816
1	1	1	2	3	0	1	8176	9998
1	1	1	2	5	2	1	4131.9312	10362
1	1	1	2	3	2	1	4495.9312	9998
1	1	1	2	4	0	1	7994	10180
1	1	1	2	1	2	1	4859.9312	9634
1	1	1	2	5	0	1	7812	10362
1	1	1	3	2	0	1	4495	5588
1	1	1	3	5	2	1	3949	8156.5342
1	1	1	3	3	2	1	4313	7792.5342
1	1	1	3	1	0	1	4677	5406
1	1	1	3	4	2	1	4131	7974.5342
1	1	1	3	1	2	1	4677	7428.5342
1	1	1	3	1	1	1	4677	7071.6167
1	1	1	3	3	1	1	4313	7435.6167
1	1	1	3	2	1	1	4495	7253.6167
1	1	1	3	4	1	1	4131	7617.6167
1	1	1	3	5	0	1	3949	6134
1	1	1	3	4	0	1	4131	5952
1	1	1	3	5	1	1	3949	7799.6167
1	1	1	3	3	0	1	4313	5770
1	1	1	3	2	2	1	4495	7610.5342
1	1	1	4	4	1	1	4543.9097	8818.3086
1	1	1	4	2	0	1	5710.5	7458.5
1	1	1	4	3	2	1	4537.0454	8733.2676
1	1	1	4	1	0	1	5964	7195
1	1	1	4	4	2	1	4283.5454	8996.7676
1	1	1	4	5	2	1	4030.0454	9260.2676
1	1	1	4	3	0	1	5457	7722
1	1	1	4	2	1	1	5050.9097	8291.3086
1	1	1	4	1	1	1	5304.4097	8027.8081
1	1	1	4	5	0	1	4950	8249
1	1	1	4	4	0	1	5203.5	7985.5
1	1	1	4	1	2	1	5044.0454	8206.2676
1	1	1	4	3	1	1	4797.4097	8554.8086
1	1	1	4	2	2	1	4790.5454	8469.7676
1	1	1	4	5	1	1	4290.4097	9081.8086
1	1	1	1	5	1	2	3949	7443.8984
1	1	1	1	2	2	2	4495	9267.9434
1	1	1	1	1	0	2	4677	5223.5
1	1	1	1	3	0	2	4313	5587.5
1	1	1	1	2	1	2	4495	6897.8984
1	1	1	1	5	0	2	3949	5951.5
1	1	1	1	4	2	2	4131	9631.9434
1	1	1	1	2	0	2	4495	5405.5
1	1	1	1	1	1	2	4677	6715.8984
1	1	1	1	3	2	2	4313	9449.9434
1	1	1	1	4	1	2	4131	7261.8984
1	1	1	1	1	2	2	4677	9085.9434
1	1	1	1	4	0	2	4131	5769.5
1	1	1	1	3	1	2	4313	7079.8984
1	1	1	1	5	2	2	3949	9813.9434
1	1	1	2	4	2	2	4314.0562	9815
1	1	1	2	3	1	2	5909.1396	9633
1	1	1	2	1	0	2	8722.5	9269
1	1	1	2	4	1	2	5727.1396	9815
1	1	1	2	5	1	2	5545.1396	9997
1	1	1	2	3	0	2	8358.5	9633
1	1	1	2	2	1	2	6091.1396	9451
1	1	1	2	3	2	2	4496.0562	9633
1	1	1	2	1	2	2	4860.0562	9269
1	1	1	2	2	2	2	4678.0562	9451
1	1	1	2	5	0	2	7994.5	9997
1	1	1	2	4	0	2	8176.5	9815
1	1	1	2	2	0	2	8540.5	9451
1	1	1	2	1	1	2	6273.1396	9269
1	1	1	2	5	2	2	4132.0562	9997
1	1	1	3	3	2	2	4313	7518.7217
1	1	1	3	5	2	2	3949	7882.7217
1	1	1	3	5	1	2	3949	7443.8984
1	1	1	3	3	0	2	4313	5587.5
1	1	1	3	1	1	2	4677	6715.8984
1	1	1	3	2	2	2	4495	7336.7217
1	1	1	3	5	0	2	3949	5951.5
1	1	1	3	2	0	2	4495	5405.5
1	1	1	3	4	2	2	4131	7700.7217
1	1	1	3	2	1	2	4495	6897.8984
1	1	1	3	1	0	2	4677	5223.5
1	1	1	3	4	1	2	4131	7261.8984
1	1	1	3	4	0	2	4131	5769.5
1	1	1	3	1	2	2	4677	7154.7217
1	1	1	3	3	1	2	4313	7079.8984
1	1	1	4	5	2	2	4052.3892	8832.6113
1	1	1	4	3	2	2	4569.3892	8315.6113
1	1	1	4	4	1	2	4569.958	8354.6992
1	1	1	4	3	1	2	4828.458	8096.1992
1	1	1	4	2	1	2	5086.958	7837.6992
1	1	1	4	2	2	2	4827.8892	8057.1113
1	1	1	4	5	1	2	4311.458	8613.1992
1	1	1	4	2	0	2	5793.5	7091.5
1	1	1	4	1	1	2	5345.458	7579.1992
1	1	1	4	1	2	2	5086.3892	7798.6113
1	1	1	4	1	0	2	6052	6833
1	1	1	4	4	0	2	5276.5	7608.5
1	1	1	4	4	2	2	4310.8892	8574.1113
1	1	1	4	5	0	2	5018	7867
1	1	1	4	3	0	2	5535	7350
1	1	1	1	3	1	3	4313	7435.6167
1	1	1	1	4	1	3	4131	7617.6167
1	1	1	1	4	2	3	4131	9997.0684
1	1	1	1	1	0	3	4677	5406
1	1	1	1	3	2	3	4313	9815.0684
1	1	1	1	1	1	3	4677	7071.6167
1	1	1	1	2	2	3	4495	9633.0684
1	1	1	1	5	1	3	3949	7799.6167
1	1	1	1	1	2	3	4677	9451.0684
1	1	1	1	5	0	3	3949	6134
1	1	1	1	3	0	3	4313	5770
1	1	1	1	2	1	3	4495	7253.6167
1	1	1	1	4	0	3	4131	5952
1	1	1	1	2	0	3	4495	5588
1	1	1	1	5	2	3	3949	10179.068
1	1	1	2	1	0	3	8540	9634
1	1	1	2	1	2	3	4859.9312	9634
1	1	1	2	5	0	3	7812	10362
1	1	1	2	3	0	3	8176	9998
1	1	1	2	3	2	3	4495.9312	9998
1	1	1	2	2	2	3	4677.9312	9816
1	1	1	2	2	1	3	5997.3613	9816
1	1	1	2	1	1	3	6179.3613	9634
1	1	1	2	5	1	3	5451.3613	10362
1	1	1	2	3	1	3	5815.3613	9998
1	1	1	2	2	0	3	8358	9816
1	1	1	2	4	1	3	5633.3613	10180
1	1	1	2	4	2	3	4313.9312	10180
1	1	1	2	4	0	3	7994	10180
1	1	1	2	5	2	3	4131.9312	10362
1	1	1	3	2	0	3	4495	5588
1	1	1	3	3	2	3	4313	7792.5342
1	1	1	3	5	1	3	3949	7799.6167
1	1	1	3	5	2	3	3949	8156.5342
1	1	1	3	2	1	3	4495	7253.6167
1	1	1	3	1	0	3	4677	5406
1	1	1	3	2	2	3	4495	7610.5342
1	1	1	3	1	1	3	4677	7071.6167
1	1	1	3	4	0	3	4131	5952
1	1	1	3	1	2	3	4677	7428.5342
1	1	1	3	4	2	3	4131	7974.5342
1	1	1	3	5	0	3	3949	6134
1	1	1	3	3	1	3	4313	7435.6167
1	1	1	3	3	0	3	4313	5770
1	1	1	3	4	1	3	4131	7617.6167
1	1	1	4	1	2	3	5044.0454	8206.2676
1	1	1	4	2	2	3	4790.5454	8469.7676
1	1	1	4	1	1	3	5304.4097	8027.8081
1	1	1	4	4	2	3	4283.5454	8996.7676
1	1	1	4	5	2	3	4030.0454	9260.2676
1	1	1	4	2	1	3	5050.9097	8291.3086
1	1	1	4	5	1	3	4290.4097	9081.8086
1	1	1	4	1	0	3	5964	7195
1	1	1	4	3	1	3	4797.4097	8554.8086
1	1	1	4	2	0	3	5710.5	7458.5
1	1	1	4	4	0	3	5203.5	7985.5
1	1	1	4	3	0	3	5457	7722
1	1	1	4	5	0	3	4950	8249
1	1	1	4	4	1	3	4543.9097	8818.3086
1	1	1	4	3	2	3	4537.0454	8733.2676
1	1	2	1	3	0	1	4313	5770
1	1	2	1	2	1	1	4495	7253.6167
1	1	2	1	5	0	1	3949	6134
1	1	2	1	1	1	1	4677	7071.6167
1	1	2	1	3	1	1	4313	7435.6167
1	1	2	1	4	2	1	4131	9997.0684
1	1	2	1	5	2	1	3949	10179.068
1	1	2	1	3	2	1	4313	9815.0684
1	1	2	1	2	0	1	4495	5588
1	1	2	1	2	2	1	4495	9633.0684
1	1	2	1	5	1	1	3949	7799.6167
1	1	2	1	4	0	1	4131	5952
1	1	2	1	4	1	1	4131	7617.6167
1	1	2	1	1	2	1	4677	9451.0684
1	1	2	1	1	0	1	4677	5406
1	1	2	2	2	1	1	5997.3613	9816
1	1	2	2	5	0	1	7812	10362
1	1	2	2	5	2	1	4131.9312	10362
1	1	2	2	4	0	1	7994	10180
1	1	2	2	1	1	1	6179.3613	9634
1	1	2	2	5	1	1	5451.3613	10362
1	1	2	2	3	1	1	5815.3613	9998
1	1	2	2	1	0	1	8540	9634
1	1	2	2	2	2	1	4677.9312	9816
1	1	2	2	3	2	1	4495.9312	9998
1	1	2	2	4	2	1	4313.9312	10180
1	1	2	2	2	0	1	8358	9816
1	1	2	2	4	1	1	5633.3613	10180
1	1	2	2	3	0	1	8176	9998
1	1	2	2	1	2	1	4859.9312	9634
1	1	2	3	5	2	1	3949	8156.5342
1	1	2	3	1	2	1	4677	7428.5342
1	1	2	3	3	1	1	4313	7435.6167
1	1	2	3	5	0	1	3949	6134
1	1	2	3	1	1	1	4677	7071.6167
1	1	2	3	5	1	1	3949	7799.6167
1	1	2	3	2	1	1	4495	7253.6167
1	1	2	3	3	0	1	4313	5770
1	1	2	3	3	2	1	4313	7792.5342
1	1	2	3	4	2	1	4131	7974.5342
1	1	2	3	4	1	1	4131	7617.6167
1	1	2	3	2	2	1	4495	7610.5342
1	1	2	3	4	0	1	4131	5952
1	1	2	3	1	0	1	4677	5406
1	1	2	3	2	0	1	4495	5588
1	1	2	4	5	0	1	4950	8249
1	1	2	4	1	2	1	5044.0454	8206.2676
1	1	2	4	4	2	1	4283.5454	8996.7676
1	1	2	4	1	1	1	5304.4097	8027.8081
1	1	2	4	2	0	1	5710.5	7458.5
1	1	2	4	4	1	1	4543.9097	8818.3086
1	1	2	4	3	0	1	5457	7722
1	1	2	4	5	2	1	4030.0454	9260.2676
1	1	2	4	2	2	1	4790.5454	8469.7676
1	1	2	4	4	0	1	5203.5	7985.5
1	1	2	4	5	1	1	4290.4097	9081.8086
1	1	2	4	3	2	1	4537.0454	8733.2676
1	1	2	4	3	1	1	4797.4097	8554.8086
1	1	2	4	2	1	1	5050.9097	8291.3086
1	1	2	4	1	0	1	5964	7195
1	1	2	1	4	1	2	4131	7261.8984
1	1	2	1	1	1	2	4677	6715.8984
1	1	2	1	1	0	2	4677	5223.5
1	1	2	1	2	0	2	4495	5405.5
1	1	2	1	3	1	2	4313	7079.8984
1	1	2	1	1	2	2	4677	9085.9434
1	1	2	1	5	0	2	3949	5951.5
1	1	2	1	5	2	2	3949	9813.9434
1	1	2	1	4	0	2	4131	5769.5
1	1	2	1	5	1	2	3949	7443.8984
1	1	2	1	2	1	2	4495	6897.8984
1	1	2	1	3	2	2	4313	9449.9434
1	1	2	1	4	2	2	4131	9631.9434
1	1	2	1	2	2	2	4495	9267.9434
1	1	2	1	3	0	2	4313	5587.5
1	1	2	2	1	2	2	4860.0562	9269
1	1	2	2	3	1	2	5909.1396	9633
1	1	2	2	5	2	2	4132.0562	9997
1	1	2	2	2	1	2	6091.1396	9451
1	1	2	2	1	0	2	8722.5	9269
1	1	2	2	2	2	2	4678.0562	9451
1	1	2	2	4	2	2	4314.0562	9815
1	1	2	2	1	1	2	6273.1396	9269
1	1	2	2	4	0	2	8176.5	9815
1	1	2	2	5	0	2	7994.5	9997
1	1	2	2	3	0	2	8358.5	9633
1	1	2	2	3	2	2	4496.0562	9633
1	1	2	2	5	1	2	5545.1396	9997
1	1	2	2	2	0	2	8540.5	9451
1	1	2	2	4	1	2	5727.1396	9815
1	1	2	3	1	0	2	4677	5223.5
1	1	2	3	5	1	2	3949	7443.8984
1	1	2	3	4	2	2	4131	7700.7217
1	1	2	3	4	1	2	4131	7261.8984
1	1	2	3	3	2	2	4313	7518.7217
1	1	2	3	1	1	2	4677	6715.8984
1	1	2	3	3	1	2	4313	7079.8984
1	1	2	3	1	2	2	4677	7154.7217
1	1	2	3	3	0	2	4313	5587.5
1	1	2	3	5	2	2	3949	7882.7217
1	1	2	3	2	1	2	4495	6897.8984
1	1	2	3	2	0	2	4495	5405.5
1	1	2	3	4	0	2	4131	5769.5
1	1	2	3	2	2	2	4495	7336.7217
1	1	2	3	5	0	2	3949	5951.5
1	1	2	4	4	2	2	4310.8892	8574.1113
1	1	2	4	4	1	2	4569.958	8354.6992
1	1	2	4	4	0	2	5276.5	7608.5
1	1	2	4	2	2	2	4827.8892	8057.1113
1	1	2	4	1	1	2	5345.458	7579.1992
1	1	2	4	2	1	2	5086.958	7837.6992
1	1	2	4	2	0	2	5793.5	7091.5
1	1	2	4	3	0	2	5535	7350
1	1	2	4	1	0	2	6052	6833
1	1	2	4	1	2	2	5086.3892	7798.6113
1	1	2	4	3	2	2	4569.3892	8315.6113
1	1	2	4	3	1	2	4828.458	8096.1992
1	1	2	4	5	0	2	5018	7867
1	1	2	4	5	2	2	4052.3892	8832.6113
1	1	2	4	5	1	2	4311.458	8613.1992
1	1	2	1	1	0	3	4677	5406
1	1	2	1	3	0	3	4313	5770
1	1	2	1	2	1	3	4495	7253.6167
1	1	2	1	4	1	3	4131	7617.6167
1	1	2	1	5	1	3	3949	7799.6167
1	1	2	1	3	1	3	4313	7435.6167
1	1	2	1	5	0	3	3949	6134
1	1	2	1	2	0	3	4495	5588
1	1	2	1	1	2	3	4677	9451.0684
1	1	2	1	3	2	3	4313	9815.0684
1	1	2	1	2	2	3	4495	9633.0684
1	1	2	1	5	2	3	3949	10179.068
1	1	2	1	4	2	3	4131	9997.0684
1	1	2	1	4	0	3	4131	5952
1	1	2	1	1	1	3	4677	7071.6167
1	1	2	2	1	0	3	8540	9634
1	1	2	2	4	2	3	4313.9312	10180
1	1	2	2	1	1	3	6179.3613	9634
1	1	2	2	1	2	3	4859.9312	9634
1	1	2	2	4	1	3	5633.3613	10180
1	1	2	2	4	0	3	7994	10180
1	1	2	2	5	1	3	5451.3613	10362
1	1	2	2	3	2	3	4495.9312	9998
1	1	2	2	2	0	3	8358	9816
1	1	2	2	3	0	3	8176	9998
1	1	2	2	2	2	3	4677.9312	9816
1	1	2	2	3	1	3	5815.3613	9998
1	1	2	2	5	0	3	7812	10362
1	1	2	2	2	1	3	5997.3613	9816
1	1	2	2	5	2	3	4131.9312	10362
1	1	2	3	4	1	3	4131	7617.6167
1	1	2	3	4	2	3	4131	7974.5342
1	1	2	3	1	0	3	4677	5406
1	1	2	3	1	1	3	4677	7071.6167
1	1	2	3	3	1	3	4313	7435.6167
1	1	2	3	4	0	3	4131	5952
1	1	2	3	5	1	3	3949	7799.6167
1	1	2	3	5	2	3	3949	8156.5342
1	1	2	3	2	2	3	4495	7610.5342
1	1	2	3	1	2	3	4677	7428.5342
1	1	2	3	5	0	3	3949	6134
1	1	2	3	3	2	3	4313	7792.5342
1	1	2	3	2	0	3	4495	5588
1	1	2	3	2	1	3	4495	7253.6167
1	1	2	3	3	0	3	4313	5770
1	1	2	4	3	2	3	4537.0454	8733.2676
1	1	2	4	4	1	3	4543.9097	8818.3086
1	1	2	4	4	0	3	5203.5	7985.5
1	1	2	4	1	0	3	5964	7195
1	1	2	4	5	0	3	4950	8249
1	1	2	4	2	1	3	5050.9097	8291.3086
1	1	2	4	3	1	3	4797.4097	8554.8086
1	1	2	4	1	1	3	5304.4097	8027.8081
1	1	2	4	5	1	3	4290.4097	9081.8086
1	1	2	4	2	0	3	5710.5	7458.5
1	1	2	4	3	0	3	5457	7722
1	1	2	4	1	2	3	5044.0454	8206.2676
1	1	2	4	4	2	3	4283.5454	8996.7676
1	1	2	4	2	2	3	4790.5454	8469.7676
1	1	2	4	5	2	3	4030.0454	9260.2676
1	1	5	1	2	2	1	4495	9633.0684
1	1	5	1	5	1	1	3949	7799.6167
1	1	5	1	1	0	1	4677	5406
1	1	5	1	4	0	1	4131	5952
1	1	5	1	5	0	1	3949	6134
1	1	5	1	1	1	1	4677	7071.6167
1	1	5	1	3	2	1	4313	9815.0684
1	1	5	1	2	0	1	4495	5588
1	1	5	1	2	1	1	4495	7253.6167
1	1	5	1	5	2	1	3949	10179.068
1	1	5	1	4	1	1	4131	7617.6167
1	1	5	1	3	0	1	4313	5770
1	1	5	1	1	2	1	4677	9451.0684
1	1	5	1	3	1	1	4313	7435.6167
1	1	5	1	4	2	1	4131	9997.0684
1	1	5	2	4	0	1	7994	10180
1	1	5	2	5	1	1	5451.3613	10362
1	1	5	2	2	2	1	4677.9312	9816
1	1	5	2	3	0	1	8176	9998
1	1	5	2	1	2	1	4859.9312	9634
1	1	5	2	2	0	1	8358	9816
1	1	5	2	5	2	1	4131.9312	10362
1	1	5	2	4	1	1	5633.3613	10180
1	1	5	2	2	1	1	5997.3613	9816
1	1	5	2	3	2	1	4495.9312	9998
1	1	5	2	1	1	1	6179.3613	9634
1	1	5	2	1	0	1	8540	9634
1	1	5	2	4	2	1	4313.9312	10180
1	1	5	2	3	1	1	5815.3613	9998
1	1	5	2	5	0	1	7812	10362
1	1	5	3	3	0	1	4313	5770
1	1	5	3	3	2	1	4313	7792.5342
1	1	5	3	1	1	1	4677	7071.6167
1	1	5	3	2	0	1	4495	5588
1	1	5	3	1	2	1	4677	7428.5342
1	1	5	3	5	2	1	3949	8156.5342
1	1	5	3	5	1	1	3949	7799.6167
1	1	5	3	1	0	1	4677	5406
1	1	5	3	4	1	1	4131	7617.6167
1	1	5	3	4	0	1	4131	5952
1	1	5	3	3	1	1	4313	7435.6167
1	1	5	3	4	2	1	4131	7974.5342
1	1	5	3	2	1	1	4495	7253.6167
1	1	5	3	2	2	1	4495	7610.5342
1	1	5	3	5	0	1	3949	6134
1	1	5	4	4	2	1	4283.5454	8996.7676
1	1	5	4	3	1	1	4797.4097	8554.8086
1	1	5	4	5	0	1	4950	8249
1	1	5	4	5	1	1	4290.4097	9081.8086
1	1	5	4	3	0	1	5457	7722
1	1	5	4	3	2	1	4537.0454	8733.2676
1	1	5	4	2	1	1	5050.9097	8291.3086
1	1	5	4	1	2	1	5044.0454	8206.2676
1	1	5	4	5	2	1	4030.0454	9260.2676
1	1	5	4	1	1	1	5304.4097	8027.8081
1	1	5	4	4	0	1	5203.5	7985.5
1	1	5	4	1	0	1	5964	7195
1	1	5	4	4	1	1	4543.9097	8818.3086
1	1	5	4	2	2	1	4790.5454	8469.7676
1	1	5	4	2	0	1	5710.5	7458.5
1	1	5	1	4	1	2	4131	7261.8984
1	1	5	1	1	2	2	4677	9085.9434
1	1	5	1	5	0	2	3949	5951.5
1	1	5	1	1	1	2	4677	6715.8984
1	1	5	1	1	0	2	4677	5223.5
1	1	5	1	3	1	2	4313	7079.8984
1	1	5	1	2	1	2	4495	6897.8984
1	1	5	1	2	0	2	4495	5405.5
1	1	5	1	4	0	2	4131	5769.5
1	1	5	1	4	2	2	4131	9631.9434
1	1	5	1	5	1	2	3949	7443.8984
1	1	5	1	3	2	2	4313	9449.9434
1	1	5	1	5	2	2	3949	9813.9434
1	1	5	1	2	2	2	4495	9267.9434
1	1	5	1	3	0	2	4313	5587.5
1	1	5	2	1	2	2	4860.0562	9269
1	1	5	2	2	0	2	8540.5	9451
1	1	5	2	5	2	2	4132.0562	9997
1	1	5	2	5	1	2	5545.1396	9997
1	1	5	2	3	2	2	4496.0562	9633
1	1	5	2	2	1	2	6091.1396	9451
1	1	5	2	2	2	2	4678.0562	9451
1	1	5	2	5	0	2	7994.5	9997
1	1	5	2	4	2	2	4314.0562	9815
1	1	5	2	1	0	2	8722.5	9269
1	1	5	2	4	0	2	8176.5	9815
1	1	5	2	3	0	2	8358.5	9633
1	1	5	2	1	1	2	6273.1396	9269
1	1	5	2	3	1	2	5909.1396	9633
1	1	5	2	4	1	2	5727.1396	9815
1	1	5	3	3	1	2	4313	7079.8984
1	1	5	3	5	2	2	3949	7882.7217
1	1	5	3	2	1	2	4495	6897.8984
1	1	5	3	5	1	2	3949	7443.8984
1	1	5	3	1	0	2	4677	5223.5
1	1	5	3	3	0	2	4313	5587.5
1	1	5	3	5	0	2	3949	5951.5
1	1	5	3	2	2	2	4495	7336.7217
1	1	5	3	4	1	2	4131	7261.8984
1	1	5	3	1	2	2	4677	7154.7217
1	1	5	3	1	1	2	4677	6715.8984
1	1	5	3	2	0	2	4495	5405.5
1	1	5	3	4	2	2	4131	7700.7217
1	1	5	3	3	2	2	4313	7518.7217
1	1	5	3	4	0	2	4131	5769.5
1	1	5	4	4	1	2	4569.958	8354.6992
1	1	5	4	1	0	2	6052	6833
1	1	5	4	2	2	2	4827.8892	8057.1113
1	1	5	4	3	1	2	4828.458	8096.1992
1	1	5	4	5	1	2	4311.458	8613.1992
1	1	5	4	4	2	2	4310.8892	8574.1113
1	1	5	4	2	1	2	5086.958	7837.6992
1	1	5	4	3	2	2	4569.3892	8315.6113
1	1	5	4	4	0	2	5276.5	7608.5
1	1	5	4	3	0	2	5535	7350
1	1	5	4	5	0	2	5018	7867
1	1	5	4	1	1	2	5345.458	7579.1992
1	1	5	4	5	2	2	4052.3892	8832.6113
1	1	5	4	1	2	2	5086.3892	7798.6113
1	1	5	4	2	0	2	5793.5	7091.5
1	1	5	1	5	1	3	3949	7799.6167
1	1	5	1	2	2	3	4495	9633.0684
1	1	5	1	4	0	3	4131	5952
1	1	5	1	2	1	3	4495	7253.6167
1	1	5	1	1	0	3	4677	5406
1	1	5	1	5	2	3	3949	10179.068
1	1	5	1	4	2	3	4131	9997.0684
1	1	5	1	1	1	3	4677	7071.6167
1	1	5	1	1	2	3	4677	9451.0684
1	1	5	1	3	0	3	4313	5770
1	1	5	1	3	2	3	4313	9815.0684
1	1	5	1	5	0	3	3949	6134
1	1	5	1	4	1	3	4131	7617.6167
1	1	5	1	3	1	3	4313	7435.6167
1	1	5	1	2	0	3	4495	5588
1	1	5	2	5	2	3	4131.9312	10362
1	1	5	2	2	1	3	5997.3613	9816
1	1	5	2	4	0	3	7994	10180
1	1	5	2	3	2	3	4495.9312	9998
1	1	5	2	3	0	3	8176	9998
1	1	5	2	2	2	3	4677.9312	9816
1	1	5	2	5	0	3	7812	10362
1	1	5	2	2	0	3	8358	9816
1	1	5	2	4	1	3	5633.3613	10180
1	1	5	2	4	2	3	4313.9312	10180
1	1	5	2	1	2	3	4859.9312	9634
1	1	5	2	3	1	3	5815.3613	9998
1	1	5	2	5	1	3	5451.3613	10362
1	1	5	2	1	1	3	6179.3613	9634
1	1	5	2	1	0	3	8540	9634
1	1	5	3	2	0	3	4495	5588
1	1	5	3	1	2	3	4677	7428.5342
1	1	5	3	2	1	3	4495	7253.6167
1	1	5	3	3	1	3	4313	7435.6167
1	1	5	3	4	1	3	4131	7617.6167
1	1	5	3	5	0	3	3949	6134
1	1	5	3	1	0	3	4677	5406
1	1	5	3	4	0	3	4131	5952
1	1	5	3	3	2	3	4313	7792.5342
1	1	5	3	1	1	3	4677	7071.6167
1	1	5	3	5	1	3	3949	7799.6167
1	1	5	3	3	0	3	4313	5770
1	1	5	3	5	2	3	3949	8156.5342
1	1	5	3	2	2	3	4495	7610.5342
1	1	5	3	4	2	3	4131	7974.5342
1	1	5	4	3	1	3	4797.4097	8554.8086
1	1	5	4	4	2	3	4283.5454	8996.7676
1	1	5	4	2	0	3	5710.5	7458.5
1	1	5	4	2	2	3	4790.5454	8469.7676
1	1	5	4	2	1	3	5050.9097	8291.3086
1	1	5	4	5	1	3	4290.4097	9081.8086
1	1	5	4	5	0	3	4950	8249
1	1	5	4	3	0	3	5457	7722
1	1	5	4	5	2	3	4030.0454	9260.2676
1	1	5	4	4	1	3	4543.9097	8818.3086
1	1	5	4	3	2	3	4537.0454	8733.2676
1	1	5	4	1	1	3	5304.4097	8027.8081
1	1	5	4	1	2	3	5044.0454	8206.2676
1	1	5	4	1	0	3	5964	7195
1	1	5	4	4	0	3	5203.5	7985.5
1	1	6	1	4	0	1	4131	5952
1	1	6	1	4	1	1	4131	7617.6167
1	1	6	1	4	2	1	4131	9997.0684
1	1	6	1	3	2	1	4313	9815.0684
1	1	6	1	2	0	1	4495	5588
1	1	6	1	2	2	1	4495	9633.0684
1	1	6	1	3	0	1	4313	5770
1	1	6	1	5	2	1	3949	10179.068
1	1	6	1	5	1	1	3949	7799.6167
1	1	6	1	1	0	1	4677	5406
1	1	6	1	3	1	1	4313	7435.6167
1	1	6	1	1	1	1	4677	7071.6167
1	1	6	1	2	1	1	4495	7253.6167
1	1	6	1	1	2	1	4677	9451.0684
1	1	6	1	5	0	1	3949	6134
1	1	6	2	5	0	1	7812	10362
1	1	6	2	2	2	1	4677.9312	9816
1	1	6	2	3	0	1	8176	9998
1	1	6	2	5	1	1	5451.3613	10362
1	1	6	2	3	1	1	5815.3613	9998
1	1	6	2	4	1	1	5633.3613	10180
1	1	6	2	4	2	1	4313.9312	10180
1	1	6	2	1	1	1	6179.3613	9634
1	1	6	2	4	0	1	7994	10180
1	1	6	2	2	1	1	5997.3613	9816
1	1	6	2	1	0	1	8540	9634
1	1	6	2	1	2	1	4859.9312	9634
1	1	6	2	5	2	1	4131.9312	10362
1	1	6	2	3	2	1	4495.9312	9998
1	1	6	2	2	0	1	8358	9816
1	1	6	3	5	1	1	3949	7799.6167
1	1	6	3	2	1	1	4495	7253.6167
1	1	6	3	3	0	1	4313	5770
1	1	6	3	1	1	1	4677	7071.6167
1	1	6	3	2	2	1	4495	7610.5342
1	1	6	3	1	0	1	4677	5406
1	1	6	3	4	0	1	4131	5952
1	1	6	3	3	1	1	4313	7435.6167
1	1	6	3	4	2	1	4131	7974.5342
1	1	6	3	2	0	1	4495	5588
1	1	6	3	4	1	1	4131	7617.6167
1	1	6	3	5	0	1	3949	6134
1	1	6	3	5	2	1	3949	8156.5342
1	1	6	3	3	2	1	4313	7792.5342
1	1	6	3	1	2	1	4677	7428.5342
1	1	6	4	4	1	1	4543.9097	8818.3086
1	1	6	4	5	1	1	4290.4097	9081.8086
1	1	6	4	4	0	1	5203.5	7985.5
1	1	6	4	1	2	1	5044.0454	8206.2676
1	1	6	4	5	0	1	4950	8249
1	1	6	4	1	1	1	5304.4097	8027.8081
1	1	6	4	2	2	1	4790.5454	8469.7676
1	1	6	4	1	0	1	5964	7195
1	1	6	4	3	2	1	4537.0454	8733.2676
1	1	6	4	2	1	1	5050.9097	8291.3086
1	1	6	4	3	0	1	5457	7722
1	1	6	4	3	1	1	4797.4097	8554.8086
1	1	6	4	5	2	1	4030.0454	9260.2676
1	1	6	4	2	0	1	5710.5	7458.5
1	1	6	4	4	2	1	4283.5454	8996.7676
1	1	6	1	3	1	2	4313	7079.8984
1	1	6	1	5	2	2	3949	9813.9434
1	1	6	1	5	0	2	3949	5951.5
1	1	6	1	1	0	2	4677	5223.5
1	1	6	1	4	2	2	4131	9631.9434
1	1	6	1	2	0	2	4495	5405.5
1	1	6	1	2	2	2	4495	9267.9434
1	1	6	1	5	1	2	3949	7443.8984
1	1	6	1	1	2	2	4677	9085.9434
1	1	6	1	4	0	2	4131	5769.5
1	1	6	1	1	1	2	4677	6715.8984
1	1	6	1	2	1	2	4495	6897.8984
1	1	6	1	3	2	2	4313	9449.9434
1	1	6	1	3	0	2	4313	5587.5
1	1	6	1	4	1	2	4131	7261.8984
1	1	6	2	1	1	2	6273.1396	9269
1	1	6	2	5	1	2	5545.1396	9997
1	1	6	2	1	2	2	4860.0562	9269
1	1	6	2	2	0	2	8540.5	9451
1	1	6	2	5	0	2	7994.5	9997
1	1	6	2	1	0	2	8722.5	9269
1	1	6	2	3	1	2	5909.1396	9633
1	1	6	2	2	1	2	6091.1396	9451
1	1	6	2	4	2	2	4314.0562	9815
1	1	6	2	2	2	2	4678.0562	9451
1	1	6	2	3	2	2	4496.0562	9633
1	1	6	2	4	0	2	8176.5	9815
1	1	6	2	4	1	2	5727.1396	9815
1	1	6	2	5	2	2	4132.0562	9997
1	1	6	2	3	0	2	8358.5	9633
1	1	6	3	3	2	2	4313	7518.7217
1	1	6	3	3	0	2	4313	5587.5
1	1	6	3	1	1	2	4677	6715.8984
1	1	6	3	2	1	2	4495	6897.8984
1	1	6	3	4	1	2	4131	7261.8984
1	1	6	3	1	0	2	4677	5223.5
1	1	6	3	4	2	2	4131	7700.7217
1	1	6	3	3	1	2	4313	7079.8984
1	1	6	3	2	0	2	4495	5405.5
1	1	6	3	5	1	2	3949	7443.8984
1	1	6	3	5	2	2	3949	7882.7217
1	1	6	3	4	0	2	4131	5769.5
1	1	6	3	2	2	2	4495	7336.7217
1	1	6	3	1	2	2	4677	7154.7217
1	1	6	3	5	0	2	3949	5951.5
1	1	6	4	2	1	2	5086.958	7837.6992
1	1	6	4	1	0	2	6052	6833
1	1	6	4	4	2	2	4310.8892	8574.1113
1	1	6	4	1	2	2	5086.3892	7798.6113
1	1	6	4	2	2	2	4827.8892	8057.1113
1	1	6	4	3	1	2	4828.458	8096.1992
1	1	6	4	3	2	2	4569.3892	8315.6113
1	1	6	4	5	0	2	5018	7867
1	1	6	4	2	0	2	5793.5	7091.5
1	1	6	4	5	2	2	4052.3892	8832.6113
1	1	6	4	1	1	2	5345.458	7579.1992
1	1	6	4	5	1	2	4311.458	8613.1992
1	1	6	4	4	0	2	5276.5	7608.5
1	1	6	4	4	1	2	4569.958	8354.6992
1	1	6	4	3	0	2	5535	7350
1	1	6	1	3	1	3	4313	7435.6167
1	1	6	1	1	2	3	4677	9451.0684
1	1	6	1	2	2	3	4495	9633.0684
1	1	6	1	5	0	3	3949	6134
1	1	6	1	1	1	3	4677	7071.6167
1	1	6	1	3	0	3	4313	5770
1	1	6	1	2	1	3	4495	7253.6167
1	1	6	1	5	1	3	3949	7799.6167
1	1	6	1	4	0	3	4131	5952
1	1	6	1	4	1	3	4131	7617.6167
1	1	6	1	1	0	3	4677	5406
1	1	6	1	3	2	3	4313	9815.0684
1	1	6	1	4	2	3	4131	9997.0684
1	1	6	1	5	2	3	3949	10179.068
1	1	6	1	2	0	3	4495	5588
1	1	6	2	4	2	3	4313.9312	10180
1	1	6	2	2	1	3	5997.3613	9816
1	1	6	2	1	2	3	4859.9312	9634
1	1	6	2	4	0	3	7994	10180
1	1	6	2	4	1	3	5633.3613	10180
1	1	6	2	2	0	3	8358	9816
1	1	6	2	3	0	3	8176	9998
1	1	6	2	2	2	3	4677.9312	9816
1	1	6	2	3	2	3	4495.9312	9998
1	1	6	2	5	2	3	4131.9312	10362
1	1	6	2	3	1	3	5815.3613	9998
1	1	6	2	1	1	3	6179.3613	9634
1	1	6	2	5	1	3	5451.3613	10362
1	1	6	2	5	0	3	7812	10362
1	1	6	2	1	0	3	8540	9634
1	1	6	3	4	0	3	4131	5952
1	1	6	3	3	2	3	4313	7792.5342
1	1	6	3	5	0	3	3949	6134
1	1	6	3	2	1	3	4495	7253.6167
1	1	6	3	2	2	3	4495	7610.5342
1	1	6	3	3	0	3	4313	5770
1	1	6	3	2	0	3	4495	5588
1	1	6	3	4	1	3	4131	7617.6167
1	1	6	3	5	1	3	3949	7799.6167
1	1	6	3	3	1	3	4313	7435.6167
1	1	6	3	5	2	3	3949	8156.5342
1	1	6	3	1	2	3	4677	7428.5342
1	1	6	3	1	0	3	4677	5406
1	1	6	3	4	2	3	4131	7974.5342
1	1	6	3	1	1	3	4677	7071.6167
1	1	6	4	4	2	3	4283.5454	8996.7676
1	1	6	4	1	2	3	5044.0454	8206.2676
1	1	6	4	1	0	3	5964	7195
1	1	6	4	4	1	3	4543.9097	8818.3086
1	1	6	4	4	0	3	5203.5	7985.5
1	1	6	4	2	2	3	4790.5454	8469.7676
1	1	6	4	3	2	3	4537.0454	8733.2676
1	1	6	4	5	2	3	4030.0454	9260.2676
1	1	6	4	3	0	3	5457	7722
1	1	6	4	2	0	3	5710.5	7458.5
1	1	6	4	2	1	3	5050.9097	8291.3086
1	1	6	4	1	1	3	5304.4097	8027.8081
1	1	6	4	3	1	3	4797.4097	8554.8086
1	1	6	4	5	0	3	4950	8249
1	1	6	4	5	1	3	4290.4097	9081.8086
1	2	1	1	3	1	1	6139	10580.397
1	2	1	1	3	2	1	6139	12008.068
1	2	1	1	1	2	1	6503	11643.068
1	2	1	1	2	2	1	6321	11825.568
1	2	1	1	4	1	1	5957	10762.897
1	2	1	1	5	0	1	5775	8328
1	2	1	1	4	0	1	5957	8145.5
1	2	1	1	1	1	1	6503	10215.397
1	2	1	1	4	2	1	5957	12190.568
1	2	1	1	2	1	1	6321	10397.897
1	2	1	1	5	2	1	5775	12373.068
1	2	1	1	5	1	1	5775	10945.397
1	2	1	1	1	0	1	6503	7598
1	2	1	1	3	0	1	6139	7963
1	2	1	1	2	0	1	6321	7780.5
1	2	1	2	3	0	1	10002	12190
1	2	1	2	2	0	1	10184	12008
1	2	1	2	4	0	1	9820	12372
1	2	1	2	1	2	1	6686.1812	11826
1	2	1	2	4	1	1	8153.667	12372
1	2	1	2	2	1	1	8517.667	12008
1	2	1	2	1	0	1	10366	11826
1	2	1	2	5	0	1	9638	12554
1	2	1	2	1	1	1	8699.667	11826
1	2	1	2	2	2	1	6504.1812	12008
1	2	1	2	5	2	1	5958.1812	12554
1	2	1	2	5	1	1	7971.667	12554
1	2	1	2	3	2	1	6322.1812	12190
1	2	1	2	3	1	1	8335.667	12190
1	2	1	2	4	2	1	6140.1812	12372
1	2	1	3	2	2	1	8344.0908	12008
1	2	1	3	5	2	1	7798.0908	12554
1	2	1	3	5	1	1	7971.667	12554
1	2	1	3	2	0	1	10184	12008
1	2	1	3	4	0	1	9820	12372
1	2	1	3	3	2	1	8162.0908	12190
1	2	1	3	5	0	1	9638	12554
1	2	1	3	4	1	1	8153.667	12372
1	2	1	3	1	2	1	8526.0908	11826
1	2	1	3	3	1	1	8335.667	12190
1	2	1	3	1	1	1	8699.667	11826
1	2	1	3	1	0	1	10366	11826
1	2	1	3	4	2	1	7980.0908	12372
1	2	1	3	3	0	1	10002	12190
1	2	1	3	2	1	1	8517.667	12008
1	2	1	4	5	1	1	6655.8335	12129.836
1	2	1	4	4	1	1	6909.8335	11866.336
1	2	1	4	2	2	1	7331.0454	11636.768
1	2	1	4	2	1	1	7417.8335	11339.336
1	2	1	4	5	0	1	7489	11416
1	2	1	4	1	2	1	7585.0454	11373.268
1	2	1	4	5	2	1	6569.0454	12427.268
1	2	1	4	3	0	1	7997	10889
1	2	1	4	1	1	1	7671.8335	11075.836
1	2	1	4	4	0	1	7743	11152.5
1	2	1	4	3	2	1	7077.0454	11900.268
1	2	1	4	3	1	1	7163.8335	11602.836
1	2	1	4	1	0	1	8505	10362
1	2	1	4	2	0	1	8251	10625.5
1	2	1	4	4	2	1	6823.0454	12163.768
1	2	1	1	2	2	2	6503.5	11642.943
1	2	1	1	3	2	2	6321.5	11825.443
1	2	1	1	1	1	2	6685.5	10052.303
1	2	1	1	1	2	2	6685.5	11460.443
1	2	1	1	4	0	2	6139.5	8145.5
1	2	1	1	2	1	2	6503.5	10234.803
1	2	1	1	3	0	2	6321.5	7963
1	2	1	1	5	1	2	5957.5	10782.303
1	2	1	1	1	0	2	6685.5	7598
1	2	1	1	2	0	2	6503.5	7780.5
1	2	1	1	3	1	2	6321.5	10417.303
1	2	1	1	4	1	2	6139.5	10599.803
1	2	1	1	5	2	2	5957.5	12190.443
1	2	1	1	5	0	2	5957.5	8328
1	2	1	1	4	2	2	6139.5	12007.943
1	2	1	2	3	2	2	6504.0562	12008
1	2	1	2	3	1	2	8740.1826	12008
1	2	1	2	5	2	2	6139.5562	12372.5
1	2	1	2	5	0	2	10002	12372.5
1	2	1	2	1	0	2	10731	11643.5
1	2	1	2	2	1	2	8922.4326	11825.75
1	2	1	2	2	2	2	6686.3062	11825.75
1	2	1	2	4	2	2	6321.8062	12190.25
1	2	1	2	3	0	2	10366.5	12008
1	2	1	2	1	1	2	9104.6826	11643.5
1	2	1	2	5	1	2	8375.6826	12372.5
1	2	1	2	1	2	2	6868.5562	11643.5
1	2	1	2	4	1	2	8557.9326	12190.25
1	2	1	2	4	0	2	10184.25	12190.25
1	2	1	2	2	0	2	10548.75	11825.75
1	2	1	3	5	1	2	8375.6826	12372.5
1	2	1	3	5	2	2	8070.7783	12372.5
1	2	1	3	2	2	2	8617.5283	11825.75
1	2	1	3	3	1	2	8740.1826	12008
1	2	1	3	2	0	2	10548.75	11825.75
1	2	1	3	1	2	2	8799.7783	11643.5
1	2	1	3	3	2	2	8435.2783	12008
1	2	1	3	1	0	2	10731	11643.5
1	2	1	3	4	0	2	10184.25	12190.25
1	2	1	3	3	0	2	10366.5	12008
1	2	1	3	4	1	2	8557.9326	12190.25
1	2	1	3	5	0	2	10002	12372.5
1	2	1	3	1	1	2	9104.6826	11643.5
1	2	1	3	4	2	2	8253.0283	12190.25
1	2	1	3	2	1	2	8922.4326	11825.75
1	2	1	4	4	1	2	7316.5913	11675.07
1	2	1	4	2	1	2	7834.0918	11158.07
1	2	1	4	3	1	2	7575.3413	11416.57
1	2	1	4	2	2	2	7681.6392	11419.611
1	2	1	4	3	0	2	8388.5	10712.5
1	2	1	4	4	0	2	8129.75	10971
1	2	1	4	1	1	2	8092.8418	10899.57
1	2	1	4	1	0	2	8906	10195.5
1	2	1	4	5	2	2	6905.3892	12195.111
1	2	1	4	1	2	2	7940.3887	11161.111
1	2	1	4	3	2	2	7422.8892	11678.111
1	2	1	4	4	2	2	7164.1392	11936.611
1	2	1	4	5	1	2	7057.8413	11933.57
1	2	1	4	2	0	2	8647.25	10454
1	2	1	4	5	0	2	7871	11229.5
1	2	1	1	1	0	3	6503	7598
1	2	1	1	2	2	3	6321	11825.568
1	2	1	1	3	0	3	6139	7963
1	2	1	1	1	1	3	6503	10215.397
1	2	1	1	2	0	3	6321	7780.5
1	2	1	1	5	2	3	5775	12373.068
1	2	1	1	3	1	3	6139	10580.397
1	2	1	1	5	1	3	5775	10945.397
1	2	1	1	2	1	3	6321	10397.897
1	2	1	1	3	2	3	6139	12008.068
1	2	1	1	4	0	3	5957	8145.5
1	2	1	1	4	1	3	5957	10762.897
1	2	1	1	5	0	3	5775	8328
1	2	1	1	4	2	3	5957	12190.568
1	2	1	1	1	2	3	6503	11643.068
1	2	1	2	5	2	3	5958.1812	12554
1	2	1	2	3	0	3	10002	12190
1	2	1	2	1	2	3	6686.1812	11826
1	2	1	2	1	1	3	8699.667	11826
1	2	1	2	2	0	3	10184	12008
1	2	1	2	5	0	3	9638	12554
1	2	1	2	4	2	3	6140.1812	12372
1	2	1	2	4	1	3	8153.667	12372
1	2	1	2	4	0	3	9820	12372
1	2	1	2	2	2	3	6504.1812	12008
1	2	1	2	1	0	3	10366	11826
1	2	1	2	3	1	3	8335.667	12190
1	2	1	2	3	2	3	6322.1812	12190
1	2	1	2	5	1	3	7971.667	12554
1	2	1	2	2	1	3	8517.667	12008
1	2	1	3	1	1	3	8699.667	11826
1	2	1	3	1	0	3	10366	11826
1	2	1	3	4	0	3	9820	12372
1	2	1	3	3	1	3	8335.667	12190
1	2	1	3	2	0	3	10184	12008
1	2	1	3	5	2	3	7798.0908	12554
1	2	1	3	2	2	3	8344.0908	12008
1	2	1	3	1	2	3	8526.0908	11826
1	2	1	3	5	0	3	9638	12554
1	2	1	3	4	1	3	8153.667	12372
1	2	1	3	4	2	3	7980.0908	12372
1	2	1	3	5	1	3	7971.667	12554
1	2	1	3	3	0	3	10002	12190
1	2	1	3	3	2	3	8162.0908	12190
1	2	1	3	2	1	3	8517.667	12008
1	2	1	4	3	0	3	7997	10889
1	2	1	4	3	1	3	7163.8335	11602.836
1	2	1	4	1	1	3	7671.8335	11075.836
1	2	1	4	4	1	3	6909.8335	11866.336
1	2	1	4	3	2	3	7077.0454	11900.268
1	2	1	4	1	0	3	8505	10362
1	2	1	4	1	2	3	7585.0454	11373.268
1	2	1	4	2	1	3	7417.8335	11339.336
1	2	1	4	4	2	3	6823.0454	12163.768
1	2	1	4	2	0	3	8251	10625.5
1	2	1	4	5	0	3	7489	11416
1	2	1	4	2	2	3	7331.0454	11636.768
1	2	1	4	5	1	3	6655.8335	12129.836
1	2	1	4	4	0	3	7743	11152.5
1	2	1	4	5	2	3	6569.0454	12427.268
1	2	2	1	2	1	1	6321	10397.897
1	2	2	1	4	1	1	5957	10762.897
1	2	2	1	4	2	1	5957	12190.568
1	2	2	1	3	0	1	6139	7963
1	2	2	1	4	0	1	5957	8145.5
1	2	2	1	5	2	1	5775	12373.068
1	2	2	1	5	1	1	5775	10945.397
1	2	2	1	1	1	1	6503	10215.397
1	2	2	1	2	0	1	6321	7780.5
1	2	2	1	2	2	1	6321	11825.568
1	2	2	1	3	2	1	6139	12008.068
1	2	2	1	1	0	1	6503	7598
1	2	2	1	1	2	1	6503	11643.068
1	2	2	1	5	0	1	5775	8328
1	2	2	1	3	1	1	6139	10580.397
1	2	2	2	2	0	1	10184	12008
1	2	2	2	5	0	1	9638	12554
1	2	2	2	1	2	1	6686.1812	11826
1	2	2	2	4	0	1	9820	12372
1	2	2	2	1	1	1	8699.667	11826
1	2	2	2	3	2	1	6322.1812	12190
1	2	2	2	2	1	1	8517.667	12008
1	2	2	2	3	0	1	10002	12190
1	2	2	2	4	2	1	6140.1812	12372
1	2	2	2	4	1	1	8153.667	12372
1	2	2	2	5	1	1	7971.667	12554
1	2	2	2	1	0	1	10366	11826
1	2	2	2	3	1	1	8335.667	12190
1	2	2	2	2	2	1	6504.1812	12008
1	2	2	2	5	2	1	5958.1812	12554
1	2	2	3	4	1	1	8153.667	12372
1	2	2	3	3	2	1	8162.0908	12190
1	2	2	3	5	0	1	9638	12554
1	2	2	3	1	2	1	8526.0908	11826
1	2	2	3	2	0	1	10184	12008
1	2	2	3	2	2	1	8344.0908	12008
1	2	2	3	5	1	1	7971.667	12554
1	2	2	3	4	0	1	9820	12372
1	2	2	3	3	0	1	10002	12190
1	2	2	3	1	0	1	10366	11826
1	2	2	3	1	1	1	8699.667	11826
1	2	2	3	3	1	1	8335.667	12190
1	2	2	3	4	2	1	7980.0908	12372
1	2	2	3	2	1	1	8517.667	12008
1	2	2	3	5	2	1	7798.0908	12554
1	2	2	4	5	2	1	6569.0454	12427.268
1	2	2	4	2	0	1	8251	10625.5
1	2	2	4	2	2	1	7331.0454	11636.768
1	2	2	4	4	1	1	6909.8335	11866.336
1	2	2	4	4	0	1	7743	11152.5
1	2	2	4	5	0	1	7489	11416
1	2	2	4	5	1	1	6655.8335	12129.836
1	2	2	4	1	2	1	7585.0454	11373.268
1	2	2	4	4	2	1	6823.0454	12163.768
1	2	2	4	1	1	1	7671.8335	11075.836
1	2	2	4	3	1	1	7163.8335	11602.836
1	2	2	4	1	0	1	8505	10362
1	2	2	4	2	1	1	7417.8335	11339.336
1	2	2	4	3	0	1	7997	10889
1	2	2	4	3	2	1	7077.0454	11900.268
1	2	2	1	3	2	2	6321.5	11825.443
1	2	2	1	4	2	2	6139.5	12007.943
1	2	2	1	1	2	2	6685.5	11460.443
1	2	2	1	2	2	2	6503.5	11642.943
1	2	2	1	5	0	2	5957.5	8328
1	2	2	1	3	1	2	6321.5	10417.303
1	2	2	1	5	1	2	5957.5	10782.303
1	2	2	1	5	2	2	5957.5	12190.443
1	2	2	1	2	0	2	6503.5	7780.5
1	2	2	1	4	0	2	6139.5	8145.5
1	2	2	1	1	1	2	6685.5	10052.303
1	2	2	1	3	0	2	6321.5	7963
1	2	2	1	2	1	2	6503.5	10234.803
1	2	2	1	4	1	2	6139.5	10599.803
1	2	2	1	1	0	2	6685.5	7598
1	2	2	2	1	2	2	6868.5562	11643.5
1	2	2	2	4	2	2	6321.8062	12190.25
1	2	2	2	3	0	2	10366.5	12008
1	2	2	2	4	0	2	10184.25	12190.25
1	2	2	2	3	1	2	8740.1826	12008
1	2	2	2	5	0	2	10002	12372.5
1	2	2	2	1	0	2	10731	11643.5
1	2	2	2	5	2	2	6139.5562	12372.5
1	2	2	2	2	2	2	6686.3062	11825.75
1	2	2	2	2	0	2	10548.75	11825.75
1	2	2	2	1	1	2	9104.6826	11643.5
1	2	2	2	5	1	2	8375.6826	12372.5
1	2	2	2	2	1	2	8922.4326	11825.75
1	2	2	2	3	2	2	6504.0562	12008
1	2	2	2	4	1	2	8557.9326	12190.25
1	2	2	3	3	2	2	8435.2783	12008
1	2	2	3	5	2	2	8070.7783	12372.5
1	2	2	3	1	2	2	8799.7783	11643.5
1	2	2	3	3	1	2	8740.1826	12008
1	2	2	3	2	0	2	10548.75	11825.75
1	2	2	3	2	1	2	8922.4326	11825.75
1	2	2	3	3	0	2	10366.5	12008
1	2	2	3	4	0	2	10184.25	12190.25
1	2	2	3	1	1	2	9104.6826	11643.5
1	2	2	3	4	2	2	8253.0283	12190.25
1	2	2	3	2	2	2	8617.5283	11825.75
1	2	2	3	5	1	2	8375.6826	12372.5
1	2	2	3	4	1	2	8557.9326	12190.25
1	2	2	3	1	0	2	10731	11643.5
1	2	2	3	5	0	2	10002	12372.5
1	2	2	4	4	1	2	7316.5913	11675.07
1	2	2	4	3	2	2	7422.8892	11678.111
1	2	2	4	3	1	2	7575.3413	11416.57
1	2	2	4	1	1	2	8092.8418	10899.57
1	2	2	4	5	1	2	7057.8413	11933.57
1	2	2	4	4	0	2	8129.75	10971
1	2	2	4	3	0	2	8388.5	10712.5
1	2	2	4	2	0	2	8647.25	10454
1	2	2	4	5	0	2	7871	11229.5
1	2	2	4	2	1	2	7834.0918	11158.07
1	2	2	4	1	0	2	8906	10195.5
1	2	2	4	5	2	2	6905.3892	12195.111
1	2	2	4	4	2	2	7164.1392	11936.611
1	2	2	4	1	2	2	7940.3887	11161.111
1	2	2	4	2	2	2	7681.6392	11419.611
1	2	2	1	2	1	3	6321	10397.897
1	2	2	1	4	0	3	5957	8145.5
1	2	2	1	1	0	3	6503	7598
1	2	2	1	5	2	3	5775	12373.068
1	2	2	1	5	1	3	5775	10945.397
1	2	2	1	3	2	3	6139	12008.068
1	2	2	1	1	1	3	6503	10215.397
1	2	2	1	4	2	3	5957	12190.568
1	2	2	1	4	1	3	5957	10762.897
1	2	2	1	2	0	3	6321	7780.5
1	2	2	1	5	0	3	5775	8328
1	2	2	1	2	2	3	6321	11825.568
1	2	2	1	1	2	3	6503	11643.068
1	2	2	1	3	0	3	6139	7963
1	2	2	1	3	1	3	6139	10580.397
1	2	2	2	1	0	3	10366	11826
1	2	2	2	3	2	3	6322.1812	12190
1	2	2	2	3	0	3	10002	12190
1	2	2	2	1	2	3	6686.1812	11826
1	2	2	2	1	1	3	8699.667	11826
1	2	2	2	5	2	3	5958.1812	12554
1	2	2	2	4	0	3	9820	12372
1	2	2	2	2	0	3	10184	12008
1	2	2	2	2	1	3	8517.667	12008
1	2	2	2	2	2	3	6504.1812	12008
1	2	2	2	5	1	3	7971.667	12554
1	2	2	2	5	0	3	9638	12554
1	2	2	2	3	1	3	8335.667	12190
1	2	2	2	4	1	3	8153.667	12372
1	2	2	2	4	2	3	6140.1812	12372
1	2	2	3	1	1	3	8699.667	11826
1	2	2	3	5	0	3	9638	12554
1	2	2	3	3	2	3	8162.0908	12190
1	2	2	3	4	0	3	9820	12372
1	2	2	3	3	0	3	10002	12190
1	2	2	3	1	2	3	8526.0908	11826
1	2	2	3	1	0	3	10366	11826
1	2	2	3	2	0	3	10184	12008
1	2	2	3	2	2	3	8344.0908	12008
1	2	2	3	5	1	3	7971.667	12554
1	2	2	3	3	1	3	8335.667	12190
1	2	2	3	2	1	3	8517.667	12008
1	2	2	3	4	2	3	7980.0908	12372
1	2	2	3	4	1	3	8153.667	12372
1	2	2	3	5	2	3	7798.0908	12554
1	2	2	4	3	1	3	7163.8335	11602.836
1	2	2	4	3	2	3	7077.0454	11900.268
1	2	2	4	5	1	3	6655.8335	12129.836
1	2	2	4	2	2	3	7331.0454	11636.768
1	2	2	4	4	0	3	7743	11152.5
1	2	2	4	3	0	3	7997	10889
1	2	2	4	5	2	3	6569.0454	12427.268
1	2	2	4	2	1	3	7417.8335	11339.336
1	2	2	4	1	1	3	7671.8335	11075.836
1	2	2	4	4	2	3	6823.0454	12163.768
1	2	2	4	5	0	3	7489	11416
1	2	2	4	4	1	3	6909.8335	11866.336
1	2	2	4	2	0	3	8251	10625.5
1	2	2	4	1	0	3	8505	10362
1	2	2	4	1	2	3	7585.0454	11373.268
1	2	3	1	2	2	1	6321	11825.568
1	2	3	1	3	1	1	6139	10580.397
1	2	3	1	1	2	1	6503	11643.068
1	2	3	1	5	2	1	5775	12373.068
1	2	3	1	4	1	1	5957	10762.897
1	2	3	1	1	1	1	6503	10215.397
1	2	3	1	2	1	1	6321	10397.897
1	2	3	1	5	1	1	5775	10945.397
1	2	3	1	3	2	1	6139	12008.068
1	2	3	1	4	2	1	5957	12190.568
1	2	3	1	5	0	1	5775	8328
1	2	3	1	2	0	1	6321	7780.5
1	2	3	1	1	0	1	6503	7598
1	2	3	1	3	0	1	6139	7963
1	2	3	1	4	0	1	5957	8145.5
1	2	3	2	5	1	1	7971.667	12554
1	2	3	2	1	0	1	10366	11826
1	2	3	2	5	2	1	5958.1812	12554
1	2	3	2	5	0	1	9638	12554
1	2	3	2	1	1	1	8699.667	11826
1	2	3	2	1	2	1	6686.1812	11826
1	2	3	2	2	0	1	10184	12008
1	2	3	2	3	1	1	8335.667	12190
1	2	3	2	4	2	1	6140.1812	12372
1	2	3	2	4	1	1	8153.667	12372
1	2	3	2	3	0	1	10002	12190
1	2	3	2	4	0	1	9820	12372
1	2	3	2	2	1	1	8517.667	12008
1	2	3	2	2	2	1	6504.1812	12008
1	2	3	2	3	2	1	6322.1812	12190
1	2	3	3	4	0	1	9820	12372
1	2	3	3	1	1	1	8699.667	11826
1	2	3	3	1	0	1	10366	11826
1	2	3	3	5	2	1	7798.0908	12554
1	2	3	3	2	1	1	8517.667	12008
1	2	3	3	2	2	1	8344.0908	12008
1	2	3	3	1	2	1	8526.0908	11826
1	2	3	3	5	1	1	7971.667	12554
1	2	3	3	5	0	1	9638	12554
1	2	3	3	3	2	1	8162.0908	12190
1	2	3	3	3	0	1	10002	12190
1	2	3	3	4	1	1	8153.667	12372
1	2	3	3	4	2	1	7980.0908	12372
1	2	3	3	3	1	1	8335.667	12190
1	2	3	3	2	0	1	10184	12008
1	2	3	4	1	1	1	7671.8335	11075.836
1	2	3	4	2	1	1	7417.8335	11339.336
1	2	3	4	4	2	1	6823.0454	12163.768
1	2	3	4	2	2	1	7331.0454	11636.768
1	2	3	4	5	1	1	6655.8335	12129.836
1	2	3	4	1	2	1	7585.0454	11373.268
1	2	3	4	2	0	1	8251	10625.5
1	2	3	4	5	0	1	7489	11416
1	2	3	4	1	0	1	8505	10362
1	2	3	4	4	1	1	6909.8335	11866.336
1	2	3	4	3	0	1	7997	10889
1	2	3	4	5	2	1	6569.0454	12427.268
1	2	3	4	3	2	1	7077.0454	11900.268
1	2	3	4	3	1	1	7163.8335	11602.836
1	2	3	4	4	0	1	7743	11152.5
1	2	3	1	4	1	2	6139.5	10599.803
1	2	3	1	5	0	2	5957.5	8328
1	2	3	1	3	2	2	6321.5	11825.443
1	2	3	1	5	2	2	5957.5	12190.443
1	2	3	1	5	1	2	5957.5	10782.303
1	2	3	1	2	0	2	6503.5	7780.5
1	2	3	1	1	0	2	6685.5	7598
1	2	3	1	4	0	2	6139.5	8145.5
1	2	3	1	4	2	2	6139.5	12007.943
1	2	3	1	2	1	2	6503.5	10234.803
1	2	3	1	1	2	2	6685.5	11460.443
1	2	3	1	2	2	2	6503.5	11642.943
1	2	3	1	1	1	2	6685.5	10052.303
1	2	3	1	3	0	2	6321.5	7963
1	2	3	1	3	1	2	6321.5	10417.303
1	2	3	2	1	0	2	10731	11643.5
1	2	3	2	1	1	2	9104.6826	11643.5
1	2	3	2	3	0	2	10366.5	12008
1	2	3	2	4	0	2	10184.25	12190.25
1	2	3	2	1	2	2	6868.5562	11643.5
1	2	3	2	2	1	2	8922.4326	11825.75
1	2	3	2	3	1	2	8740.1826	12008
1	2	3	2	5	1	2	8375.6826	12372.5
1	2	3	2	2	0	2	10548.75	11825.75
1	2	3	2	2	2	2	6686.3062	11825.75
1	2	3	2	3	2	2	6504.0562	12008
1	2	3	2	5	2	2	6139.5562	12372.5
1	2	3	2	4	2	2	6321.8062	12190.25
1	2	3	2	4	1	2	8557.9326	12190.25
1	2	3	2	5	0	2	10002	12372.5
1	2	3	3	3	2	2	8435.2783	12008
1	2	3	3	4	0	2	10184.25	12190.25
1	2	3	3	4	1	2	8557.9326	12190.25
1	2	3	3	3	1	2	8740.1826	12008
1	2	3	3	1	2	2	8799.7783	11643.5
1	2	3	3	5	2	2	8070.7783	12372.5
1	2	3	3	1	0	2	10731	11643.5
1	2	3	3	3	0	2	10366.5	12008
1	2	3	3	5	1	2	8375.6826	12372.5
1	2	3	3	2	1	2	8922.4326	11825.75
1	2	3	3	2	2	2	8617.5283	11825.75
1	2	3	3	5	0	2	10002	12372.5
1	2	3	3	4	2	2	8253.0283	12190.25
1	2	3	3	1	1	2	9104.6826	11643.5
1	2	3	3	2	0	2	10548.75	11825.75
1	2	3	4	3	2	2	7422.8892	11678.111
1	2	3	4	3	1	2	7575.3413	11416.57
1	2	3	4	1	0	2	8906	10195.5
1	2	3	4	4	1	2	7316.5913	11675.07
1	2	3	4	4	0	2	8129.75	10971
1	2	3	4	5	1	2	7057.8413	11933.57
1	2	3	4	2	0	2	8647.25	10454
1	2	3	4	1	1	2	8092.8418	10899.57
1	2	3	4	5	2	2	6905.3892	12195.111
1	2	3	4	1	2	2	7940.3887	11161.111
1	2	3	4	2	1	2	7834.0918	11158.07
1	2	3	4	4	2	2	7164.1392	11936.611
1	2	3	4	3	0	2	8388.5	10712.5
1	2	3	4	5	0	2	7871	11229.5
1	2	3	4	2	2	2	7681.6392	11419.611
1	2	3	1	1	2	3	6503	11643.068
1	2	3	1	5	1	3	5775	10945.397
1	2	3	1	4	1	3	5957	10762.897
1	2	3	1	2	1	3	6321	10397.897
1	2	3	1	4	2	3	5957	12190.568
1	2	3	1	3	2	3	6139	12008.068
1	2	3	1	5	2	3	5775	12373.068
1	2	3	1	3	1	3	6139	10580.397
1	2	3	1	3	0	3	6139	7963
1	2	3	1	2	2	3	6321	11825.568
1	2	3	1	2	0	3	6321	7780.5
1	2	3	1	4	0	3	5957	8145.5
1	2	3	1	1	0	3	6503	7598
1	2	3	1	5	0	3	5775	8328
1	2	3	1	1	1	3	6503	10215.397
1	2	3	2	4	2	3	6140.1812	12372
1	2	3	2	1	0	3	10366	11826
1	2	3	2	4	1	3	8153.667	12372
1	2	3	2	2	1	3	8517.667	12008
1	2	3	2	4	0	3	9820	12372
1	2	3	2	2	0	3	10184	12008
1	2	3	2	2	2	3	6504.1812	12008
1	2	3	2	1	2	3	6686.1812	11826
1	2	3	2	1	1	3	8699.667	11826
1	2	3	2	3	2	3	6322.1812	12190
1	2	3	2	5	2	3	5958.1812	12554
1	2	3	2	5	0	3	9638	12554
1	2	3	2	5	1	3	7971.667	12554
1	2	3	2	3	1	3	8335.667	12190
1	2	3	2	3	0	3	10002	12190
1	2	3	3	3	0	3	10002	12190
1	2	3	3	3	2	3	8162.0908	12190
1	2	3	3	3	1	3	8335.667	12190
1	2	3	3	5	0	3	9638	12554
1	2	3	3	4	1	3	8153.667	12372
1	2	3	3	5	2	3	7798.0908	12554
1	2	3	3	4	2	3	7980.0908	12372
1	2	3	3	2	2	3	8344.0908	12008
1	2	3	3	1	2	3	8526.0908	11826
1	2	3	3	2	0	3	10184	12008
1	2	3	3	2	1	3	8517.667	12008
1	2	3	3	4	0	3	9820	12372
1	2	3	3	5	1	3	7971.667	12554
1	2	3	3	1	0	3	10366	11826
1	2	3	3	1	1	3	8699.667	11826
1	2	3	4	3	2	3	7077.0454	11900.268
1	2	3	4	2	2	3	7331.0454	11636.768
1	2	3	4	2	0	3	8251	10625.5
1	2	3	4	4	1	3	6909.8335	11866.336
1	2	3	4	3	1	3	7163.8335	11602.836
1	2	3	4	1	0	3	8505	10362
1	2	3	4	3	0	3	7997	10889
1	2	3	4	1	1	3	7671.8335	11075.836
1	2	3	4	5	0	3	7489	11416
1	2	3	4	4	2	3	6823.0454	12163.768
1	2	3	4	5	2	3	6569.0454	12427.268
1	2	3	4	4	0	3	7743	11152.5
1	2	3	4	1	2	3	7585.0454	11373.268
1	2	3	4	2	1	3	7417.8335	11339.336
1	2	3	4	5	1	3	6655.8335	12129.836
1	2	4	1	1	0	1	6503	7598
1	2	4	1	2	0	1	6321	7780.5
1	2	4	1	3	1	1	6139	10580.397
1	2	4	1	4	2	1	5957	12190.568
1	2	4	1	4	0	1	5957	8145.5
1	2	4	1	5	1	1	5775	10945.397
1	2	4	1	3	2	1	6139	12008.068
1	2	4	1	4	1	1	5957	10762.897
1	2	4	1	5	2	1	5775	12373.068
1	2	4	1	3	0	1	6139	7963
1	2	4	1	1	2	1	6503	11643.068
1	2	4	1	5	0	1	5775	8328
1	2	4	1	1	1	1	6503	10215.397
1	2	4	1	2	2	1	6321	11825.568
1	2	4	1	2	1	1	6321	10397.897
1	2	4	2	2	1	1	8517.667	12008
1	2	4	2	1	2	1	6686.1812	11826
1	2	4	2	5	0	1	9638	12554
1	2	4	2	3	2	1	6322.1812	12190
1	2	4	2	3	1	1	8335.667	12190
1	2	4	2	2	0	1	10184	12008
1	2	4	2	5	2	1	5958.1812	12554
1	2	4	2	4	1	1	8153.667	12372
1	2	4	2	4	2	1	6140.1812	12372
1	2	4	2	3	0	1	10002	12190
1	2	4	2	1	1	1	8699.667	11826
1	2	4	2	1	0	1	10366	11826
1	2	4	2	4	0	1	9820	12372
1	2	4	2	2	2	1	6504.1812	12008
1	2	4	2	5	1	1	7971.667	12554
1	2	4	3	5	0	1	9638	12554
1	2	4	3	5	2	1	7798.0908	12554
1	2	4	3	4	2	1	7980.0908	12372
1	2	4	3	3	2	1	8162.0908	12190
1	2	4	3	4	1	1	8153.667	12372
1	2	4	3	5	1	1	7971.667	12554
1	2	4	3	2	0	1	10184	12008
1	2	4	3	1	0	1	10366	11826
1	2	4	3	1	2	1	8526.0908	11826
1	2	4	3	2	1	1	8517.667	12008
1	2	4	3	3	0	1	10002	12190
1	2	4	3	4	0	1	9820	12372
1	2	4	3	1	1	1	8699.667	11826
1	2	4	3	3	1	1	8335.667	12190
1	2	4	3	2	2	1	8344.0908	12008
1	2	4	4	2	1	1	7417.8335	11339.336
1	2	4	4	4	1	1	6909.8335	11866.336
1	2	4	4	2	0	1	8251	10625.5
1	2	4	4	3	2	1	7077.0454	11900.268
1	2	4	4	1	2	1	7585.0454	11373.268
1	2	4	4	5	2	1	6569.0454	12427.268
1	2	4	4	1	1	1	7671.8335	11075.836
1	2	4	4	3	0	1	7997	10889
1	2	4	4	5	0	1	7489	11416
1	2	4	4	5	1	1	6655.8335	12129.836
1	2	4	4	3	1	1	7163.8335	11602.836
1	2	4	4	1	0	1	8505	10362
1	2	4	4	2	2	1	7331.0454	11636.768
1	2	4	4	4	0	1	7743	11152.5
1	2	4	4	4	2	1	6823.0454	12163.768
1	2	4	1	3	0	2	6321.5	7963
1	2	4	1	4	2	2	6139.5	12007.943
1	2	4	1	4	1	2	6139.5	10599.803
1	2	4	1	1	0	2	6685.5	7598
1	2	4	1	2	2	2	6503.5	11642.943
1	2	4	1	1	2	2	6685.5	11460.443
1	2	4	1	1	1	2	6685.5	10052.303
1	2	4	1	2	0	2	6503.5	7780.5
1	2	4	1	5	2	2	5957.5	12190.443
1	2	4	1	5	0	2	5957.5	8328
1	2	4	1	5	1	2	5957.5	10782.303
1	2	4	1	2	1	2	6503.5	10234.803
1	2	4	1	3	2	2	6321.5	11825.443
1	2	4	1	3	1	2	6321.5	10417.303
1	2	4	1	4	0	2	6139.5	8145.5
1	2	4	2	2	1	2	8922.4326	11825.75
1	2	4	2	3	0	2	10366.5	12008
1	2	4	2	1	2	2	6868.5562	11643.5
1	2	4	2	3	2	2	6504.0562	12008
1	2	4	2	1	0	2	10731	11643.5
1	2	4	2	2	2	2	6686.3062	11825.75
1	2	4	2	3	1	2	8740.1826	12008
1	2	4	2	5	0	2	10002	12372.5
1	2	4	2	1	1	2	9104.6826	11643.5
1	2	4	2	4	0	2	10184.25	12190.25
1	2	4	2	4	2	2	6321.8062	12190.25
1	2	4	2	2	0	2	10548.75	11825.75
1	2	4	2	5	1	2	8375.6826	12372.5
1	2	4	2	5	2	2	6139.5562	12372.5
1	2	4	2	4	1	2	8557.9326	12190.25
1	2	4	3	4	1	2	8557.9326	12190.25
1	2	4	3	2	2	2	8617.5283	11825.75
1	2	4	3	5	1	2	8375.6826	12372.5
1	2	4	3	3	1	2	8740.1826	12008
1	2	4	3	4	2	2	8253.0283	12190.25
1	2	4	3	2	1	2	8922.4326	11825.75
1	2	4	3	1	1	2	9104.6826	11643.5
1	2	4	3	3	0	2	10366.5	12008
1	2	4	3	1	0	2	10731	11643.5
1	2	4	3	5	2	2	8070.7783	12372.5
1	2	4	3	2	0	2	10548.75	11825.75
1	2	4	3	1	2	2	8799.7783	11643.5
1	2	4	3	5	0	2	10002	12372.5
1	2	4	3	4	0	2	10184.25	12190.25
1	2	4	3	3	2	2	8435.2783	12008
1	2	4	4	3	1	2	7575.3413	11416.57
1	2	4	4	1	2	2	7940.3887	11161.111
1	2	4	4	5	1	2	7057.8413	11933.57
1	2	4	4	4	1	2	7316.5913	11675.07
1	2	4	4	3	2	2	7422.8892	11678.111
1	2	4	4	1	0	2	8906	10195.5
1	2	4	4	5	2	2	6905.3892	12195.111
1	2	4	4	1	1	2	8092.8418	10899.57
1	2	4	4	2	1	2	7834.0918	11158.07
1	2	4	4	5	0	2	7871	11229.5
1	2	4	4	3	0	2	8388.5	10712.5
1	2	4	4	4	0	2	8129.75	10971
1	2	4	4	2	2	2	7681.6392	11419.611
1	2	4	4	2	0	2	8647.25	10454
1	2	4	4	4	2	2	7164.1392	11936.611
1	2	4	1	3	0	3	6139	7963
1	2	4	1	1	1	3	6503	10215.397
1	2	4	1	5	2	3	5775	12373.068
1	2	4	1	4	2	3	5957	12190.568
1	2	4	1	1	0	3	6503	7598
1	2	4	1	2	0	3	6321	7780.5
1	2	4	1	4	0	3	5957	8145.5
1	2	4	1	2	2	3	6321	11825.568
1	2	4	1	3	2	3	6139	12008.068
1	2	4	1	3	1	3	6139	10580.397
1	2	4	1	5	0	3	5775	8328
1	2	4	1	4	1	3	5957	10762.897
1	2	4	1	5	1	3	5775	10945.397
1	2	4	1	2	1	3	6321	10397.897
1	2	4	1	1	2	3	6503	11643.068
1	2	4	2	2	1	3	8517.667	12008
1	2	4	2	3	2	3	6322.1812	12190
1	2	4	2	4	1	3	8153.667	12372
1	2	4	2	2	0	3	10184	12008
1	2	4	2	1	1	3	8699.667	11826
1	2	4	2	4	2	3	6140.1812	12372
1	2	4	2	5	1	3	7971.667	12554
1	2	4	2	5	2	3	5958.1812	12554
1	2	4	2	2	2	3	6504.1812	12008
1	2	4	2	4	0	3	9820	12372
1	2	4	2	1	0	3	10366	11826
1	2	4	2	3	1	3	8335.667	12190
1	2	4	2	3	0	3	10002	12190
1	2	4	2	5	0	3	9638	12554
1	2	4	2	1	2	3	6686.1812	11826
1	2	4	3	4	0	3	9820	12372
1	2	4	3	3	2	3	8162.0908	12190
1	2	4	3	2	2	3	8344.0908	12008
1	2	4	3	2	1	3	8517.667	12008
1	2	4	3	3	0	3	10002	12190
1	2	4	3	1	2	3	8526.0908	11826
1	2	4	3	4	2	3	7980.0908	12372
1	2	4	3	1	1	3	8699.667	11826
1	2	4	3	5	2	3	7798.0908	12554
1	2	4	3	2	0	3	10184	12008
1	2	4	3	4	1	3	8153.667	12372
1	2	4	3	5	1	3	7971.667	12554
1	2	4	3	3	1	3	8335.667	12190
1	2	4	3	5	0	3	9638	12554
1	2	4	3	1	0	3	10366	11826
1	2	4	4	3	2	3	7077.0454	11900.268
1	2	4	4	5	2	3	6569.0454	12427.268
1	2	4	4	3	0	3	7997	10889
1	2	4	4	1	0	3	8505	10362
1	2	4	4	1	2	3	7585.0454	11373.268
1	2	4	4	1	1	3	7671.8335	11075.836
1	2	4	4	4	0	3	7743	11152.5
1	2	4	4	2	2	3	7331.0454	11636.768
1	2	4	4	5	1	3	6655.8335	12129.836
1	2	4	4	5	0	3	7489	11416
1	2	4	4	2	1	3	7417.8335	11339.336
1	2	4	4	3	1	3	7163.8335	11602.836
1	2	4	4	4	2	3	6823.0454	12163.768
1	2	4	4	2	0	3	8251	10625.5
1	2	4	4	4	1	3	6909.8335	11866.336
1	2	5	1	2	2	1	6321	11825.568
1	2	5	1	4	1	1	5957	10762.897
1	2	5	1	1	2	1	6503	11643.068
1	2	5	1	2	1	1	6321	10397.897
1	2	5	1	3	1	1	6139	10580.397
1	2	5	1	3	2	1	6139	12008.068
1	2	5	1	2	0	1	6321	7780.5
1	2	5	1	4	0	1	5957	8145.5
1	2	5	1	4	2	1	5957	12190.568
1	2	5	1	5	0	1	5775	8328
1	2	5	1	3	0	1	6139	7963
1	2	5	1	1	0	1	6503	7598
1	2	5	1	1	1	1	6503	10215.397
1	2	5	1	5	2	1	5775	12373.068
1	2	5	1	5	1	1	5775	10945.397
1	2	5	2	2	1	1	8517.667	12008
1	2	5	2	5	2	1	5958.1812	12554
1	2	5	2	3	1	1	8335.667	12190
1	2	5	2	2	2	1	6504.1812	12008
1	2	5	2	1	2	1	6686.1812	11826
1	2	5	2	4	2	1	6140.1812	12372
1	2	5	2	5	0	1	9638	12554
1	2	5	2	1	1	1	8699.667	11826
1	2	5	2	1	0	1	10366	11826
1	2	5	2	2	0	1	10184	12008
1	2	5	2	4	0	1	9820	12372
1	2	5	2	3	0	1	10002	12190
1	2	5	2	5	1	1	7971.667	12554
1	2	5	2	3	2	1	6322.1812	12190
1	2	5	2	4	1	1	8153.667	12372
1	2	5	3	5	0	1	9638	12554
1	2	5	3	3	2	1	8162.0908	12190
1	2	5	3	5	2	1	7798.0908	12554
1	2	5	3	4	0	1	9820	12372
1	2	5	3	2	0	1	10184	12008
1	2	5	3	2	2	1	8344.0908	12008
1	2	5	3	1	1	1	8699.667	11826
1	2	5	3	1	2	1	8526.0908	11826
1	2	5	3	4	2	1	7980.0908	12372
1	2	5	3	3	1	1	8335.667	12190
1	2	5	3	5	1	1	7971.667	12554
1	2	5	3	3	0	1	10002	12190
1	2	5	3	2	1	1	8517.667	12008
1	2	5	3	4	1	1	8153.667	12372
1	2	5	3	1	0	1	10366	11826
1	2	5	4	1	1	1	7671.8335	11075.836
1	2	5	4	1	2	1	7585.0454	11373.268
1	2	5	4	3	0	1	7997	10889
1	2	5	4	5	0	1	7489	11416
1	2	5	4	5	2	1	6569.0454	12427.268
1	2	5	4	2	0	1	8251	10625.5
1	2	5	4	3	1	1	7163.8335	11602.836
1	2	5	4	4	2	1	6823.0454	12163.768
1	2	5	4	4	0	1	7743	11152.5
1	2	5	4	4	1	1	6909.8335	11866.336
1	2	5	4	2	1	1	7417.8335	11339.336
1	2	5	4	3	2	1	7077.0454	11900.268
1	2	5	4	5	1	1	6655.8335	12129.836
1	2	5	4	1	0	1	8505	10362
1	2	5	4	2	2	1	7331.0454	11636.768
1	2	5	1	3	0	2	6321.5	7963
1	2	5	1	2	1	2	6503.5	10234.803
1	2	5	1	4	2	2	6139.5	12007.943
1	2	5	1	3	2	2	6321.5	11825.443
1	2	5	1	5	1	2	5957.5	10782.303
1	2	5	1	1	0	2	6685.5	7598
1	2	5	1	2	2	2	6503.5	11642.943
1	2	5	1	1	2	2	6685.5	11460.443
1	2	5	1	4	1	2	6139.5	10599.803
1	2	5	1	5	0	2	5957.5	8328
1	2	5	1	3	1	2	6321.5	10417.303
1	2	5	1	2	0	2	6503.5	7780.5
1	2	5	1	5	2	2	5957.5	12190.443
1	2	5	1	1	1	2	6685.5	10052.303
1	2	5	1	4	0	2	6139.5	8145.5
1	2	5	2	5	0	2	10002	12372.5
1	2	5	2	4	2	2	6321.8062	12190.25
1	2	5	2	2	0	2	10548.75	11825.75
1	2	5	2	3	2	2	6504.0562	12008
1	2	5	2	1	1	2	9104.6826	11643.5
1	2	5	2	2	2	2	6686.3062	11825.75
1	2	5	2	5	2	2	6139.5562	12372.5
1	2	5	2	3	0	2	10366.5	12008
1	2	5	2	4	1	2	8557.9326	12190.25
1	2	5	2	2	1	2	8922.4326	11825.75
1	2	5	2	4	0	2	10184.25	12190.25
1	2	5	2	5	1	2	8375.6826	12372.5
1	2	5	2	1	0	2	10731	11643.5
1	2	5	2	3	1	2	8740.1826	12008
1	2	5	2	1	2	2	6868.5562	11643.5
1	2	5	3	2	2	2	8617.5283	11825.75
1	2	5	3	2	0	2	10548.75	11825.75
1	2	5	3	3	2	2	8435.2783	12008
1	2	5	3	1	1	2	9104.6826	11643.5
1	2	5	3	5	2	2	8070.7783	12372.5
1	2	5	3	2	1	2	8922.4326	11825.75
1	2	5	3	3	1	2	8740.1826	12008
1	2	5	3	5	1	2	8375.6826	12372.5
1	2	5	3	3	0	2	10366.5	12008
1	2	5	3	5	0	2	10002	12372.5
1	2	5	3	1	0	2	10731	11643.5
1	2	5	3	4	2	2	8253.0283	12190.25
1	2	5	3	4	1	2	8557.9326	12190.25
1	2	5	3	1	2	2	8799.7783	11643.5
1	2	5	3	4	0	2	10184.25	12190.25
1	2	5	4	4	1	2	7316.5913	11675.07
1	2	5	4	2	2	2	7681.6392	11419.611
1	2	5	4	1	2	2	7940.3887	11161.111
1	2	5	4	1	1	2	8092.8418	10899.57
1	2	5	4	1	0	2	8906	10195.5
1	2	5	4	2	0	2	8647.25	10454
1	2	5	4	3	1	2	7575.3413	11416.57
1	2	5	4	5	2	2	6905.3892	12195.111
1	2	5	4	5	0	2	7871	11229.5
1	2	5	4	3	2	2	7422.8892	11678.111
1	2	5	4	4	0	2	8129.75	10971
1	2	5	4	4	2	2	7164.1392	11936.611
1	2	5	4	5	1	2	7057.8413	11933.57
1	2	5	4	3	0	2	8388.5	10712.5
1	2	5	4	2	1	2	7834.0918	11158.07
1	2	5	1	5	2	3	5775	12373.068
1	2	5	1	4	2	3	5957	12190.568
1	2	5	1	4	0	3	5957	8145.5
1	2	5	1	5	0	3	5775	8328
1	2	5	1	5	1	3	5775	10945.397
1	2	5	1	2	0	3	6321	7780.5
1	2	5	1	2	1	3	6321	10397.897
1	2	5	1	1	1	3	6503	10215.397
1	2	5	1	3	0	3	6139	7963
1	2	5	1	3	2	3	6139	12008.068
1	2	5	1	2	2	3	6321	11825.568
1	2	5	1	3	1	3	6139	10580.397
1	2	5	1	1	2	3	6503	11643.068
1	2	5	1	4	1	3	5957	10762.897
1	2	5	1	1	0	3	6503	7598
1	2	5	2	3	0	3	10002	12190
1	2	5	2	5	2	3	5958.1812	12554
1	2	5	2	1	1	3	8699.667	11826
1	2	5	2	3	2	3	6322.1812	12190
1	2	5	2	2	2	3	6504.1812	12008
1	2	5	2	2	0	3	10184	12008
1	2	5	2	5	1	3	7971.667	12554
1	2	5	2	4	1	3	8153.667	12372
1	2	5	2	1	0	3	10366	11826
1	2	5	2	4	0	3	9820	12372
1	2	5	2	5	0	3	9638	12554
1	2	5	2	4	2	3	6140.1812	12372
1	2	5	2	2	1	3	8517.667	12008
1	2	5	2	3	1	3	8335.667	12190
1	2	5	2	1	2	3	6686.1812	11826
1	2	5	3	4	2	3	7980.0908	12372
1	2	5	3	5	0	3	9638	12554
1	2	5	3	1	0	3	10366	11826
1	2	5	3	2	1	3	8517.667	12008
1	2	5	3	4	0	3	9820	12372
1	2	5	3	5	2	3	7798.0908	12554
1	2	5	3	1	1	3	8699.667	11826
1	2	5	3	5	1	3	7971.667	12554
1	2	5	3	3	2	3	8162.0908	12190
1	2	5	3	2	0	3	10184	12008
1	2	5	3	3	1	3	8335.667	12190
1	2	5	3	4	1	3	8153.667	12372
1	2	5	3	1	2	3	8526.0908	11826
1	2	5	3	2	2	3	8344.0908	12008
1	2	5	3	3	0	3	10002	12190
1	2	5	4	4	2	3	6823.0454	12163.768
1	2	5	4	3	0	3	7997	10889
1	2	5	4	4	1	3	6909.8335	11866.336
1	2	5	4	1	0	3	8505	10362
1	2	5	4	2	0	3	8251	10625.5
1	2	5	4	5	0	3	7489	11416
1	2	5	4	3	2	3	7077.0454	11900.268
1	2	5	4	3	1	3	7163.8335	11602.836
1	2	5	4	2	2	3	7331.0454	11636.768
1	2	5	4	1	2	3	7585.0454	11373.268
1	2	5	4	2	1	3	7417.8335	11339.336
1	2	5	4	1	1	3	7671.8335	11075.836
1	2	5	4	4	0	3	7743	11152.5
1	2	5	4	5	2	3	6569.0454	12427.268
1	2	5	4	5	1	3	6655.8335	12129.836
1	2	6	1	4	1	1	5957	10762.897
1	2	6	1	3	1	1	6139	10580.397
1	2	6	1	4	2	1	5957	12190.568
1	2	6	1	3	0	1	6139	7963
1	2	6	1	1	1	1	6503	10215.397
1	2	6	1	2	0	1	6321	7780.5
1	2	6	1	1	2	1	6503	11643.068
1	2	6	1	3	2	1	6139	12008.068
1	2	6	1	2	1	1	6321	10397.897
1	2	6	1	5	1	1	5775	10945.397
1	2	6	1	1	0	1	6503	7598
1	2	6	1	4	0	1	5957	8145.5
1	2	6	1	5	2	1	5775	12373.068
1	2	6	1	2	2	1	6321	11825.568
1	2	6	1	5	0	1	5775	8328
1	2	6	2	3	2	1	6322.1812	12190
1	2	6	2	1	0	1	10366	11826
1	2	6	2	3	0	1	10002	12190
1	2	6	2	4	2	1	6140.1812	12372
1	2	6	2	2	2	1	6504.1812	12008
1	2	6	2	4	0	1	9820	12372
1	2	6	2	2	0	1	10184	12008
1	2	6	2	1	1	1	8699.667	11826
1	2	6	2	4	1	1	8153.667	12372
1	2	6	2	1	2	1	6686.1812	11826
1	2	6	2	3	1	1	8335.667	12190
1	2	6	2	5	2	1	5958.1812	12554
1	2	6	2	5	1	1	7971.667	12554
1	2	6	2	5	0	1	9638	12554
1	2	6	2	2	1	1	8517.667	12008
1	2	6	3	1	1	1	8699.667	11826
1	2	6	3	5	0	1	9638	12554
1	2	6	3	5	1	1	7971.667	12554
1	2	6	3	2	0	1	10184	12008
1	2	6	3	2	2	1	8344.0908	12008
1	2	6	3	1	0	1	10366	11826
1	2	6	3	4	0	1	9820	12372
1	2	6	3	1	2	1	8526.0908	11826
1	2	6	3	3	2	1	8162.0908	12190
1	2	6	3	4	2	1	7980.0908	12372
1	2	6	3	3	1	1	8335.667	12190
1	2	6	3	2	1	1	8517.667	12008
1	2	6	3	3	0	1	10002	12190
1	2	6	3	4	1	1	8153.667	12372
1	2	6	3	5	2	1	7798.0908	12554
1	2	6	4	4	2	1	6823.0454	12163.768
1	2	6	4	1	0	1	8505	10362
1	2	6	4	3	0	1	7997	10889
1	2	6	4	5	1	1	6655.8335	12129.836
1	2	6	4	2	1	1	7417.8335	11339.336
1	2	6	4	4	1	1	6909.8335	11866.336
1	2	6	4	2	2	1	7331.0454	11636.768
1	2	6	4	1	1	1	7671.8335	11075.836
1	2	6	4	1	2	1	7585.0454	11373.268
1	2	6	4	2	0	1	8251	10625.5
1	2	6	4	5	0	1	7489	11416
1	2	6	4	5	2	1	6569.0454	12427.268
1	2	6	4	4	0	1	7743	11152.5
1	2	6	4	3	1	1	7163.8335	11602.836
1	2	6	4	3	2	1	7077.0454	11900.268
1	2	6	1	1	1	2	6685.5	10052.303
1	2	6	1	5	0	2	5957.5	8328
1	2	6	1	2	2	2	6503.5	11642.943
1	2	6	1	3	2	2	6321.5	11825.443
1	2	6	1	5	2	2	5957.5	12190.443
1	2	6	1	1	0	2	6685.5	7598
1	2	6	1	2	0	2	6503.5	7780.5
1	2	6	1	4	0	2	6139.5	8145.5
1	2	6	1	3	1	2	6321.5	10417.303
1	2	6	1	1	2	2	6685.5	11460.443
1	2	6	1	2	1	2	6503.5	10234.803
1	2	6	1	4	1	2	6139.5	10599.803
1	2	6	1	3	0	2	6321.5	7963
1	2	6	1	5	1	2	5957.5	10782.303
1	2	6	1	4	2	2	6139.5	12007.943
1	2	6	2	4	2	2	6321.8062	12190.25
1	2	6	2	3	1	2	8740.1826	12008
1	2	6	2	3	2	2	6504.0562	12008
1	2	6	2	5	0	2	10002	12372.5
1	2	6	2	3	0	2	10366.5	12008
1	2	6	2	2	0	2	10548.75	11825.75
1	2	6	2	4	1	2	8557.9326	12190.25
1	2	6	2	1	0	2	10731	11643.5
1	2	6	2	1	1	2	9104.6826	11643.5
1	2	6	2	4	0	2	10184.25	12190.25
1	2	6	2	5	1	2	8375.6826	12372.5
1	2	6	2	2	2	2	6686.3062	11825.75
1	2	6	2	2	1	2	8922.4326	11825.75
1	2	6	2	5	2	2	6139.5562	12372.5
1	2	6	2	1	2	2	6868.5562	11643.5
1	2	6	3	2	0	2	10548.75	11825.75
1	2	6	3	2	1	2	8922.4326	11825.75
1	2	6	3	3	1	2	8740.1826	12008
1	2	6	3	5	1	2	8375.6826	12372.5
1	2	6	3	2	2	2	8617.5283	11825.75
1	2	6	3	3	2	2	8435.2783	12008
1	2	6	3	1	2	2	8799.7783	11643.5
1	2	6	3	5	2	2	8070.7783	12372.5
1	2	6	3	4	1	2	8557.9326	12190.25
1	2	6	3	1	0	2	10731	11643.5
1	2	6	3	4	0	2	10184.25	12190.25
1	2	6	3	1	1	2	9104.6826	11643.5
1	2	6	3	3	0	2	10366.5	12008
1	2	6	3	4	2	2	8253.0283	12190.25
1	2	6	3	5	0	2	10002	12372.5
1	2	6	4	1	1	2	8092.8418	10899.57
1	2	6	4	3	1	2	7575.3413	11416.57
1	2	6	4	1	0	2	8906	10195.5
1	2	6	4	5	0	2	7871	11229.5
1	2	6	4	4	2	2	7164.1392	11936.611
1	2	6	4	1	2	2	7940.3887	11161.111
1	2	6	4	5	1	2	7057.8413	11933.57
1	2	6	4	3	0	2	8388.5	10712.5
1	2	6	4	4	1	2	7316.5913	11675.07
1	2	6	4	5	2	2	6905.3892	12195.111
1	2	6	4	2	2	2	7681.6392	11419.611
1	2	6	4	2	0	2	8647.25	10454
1	2	6	4	4	0	2	8129.75	10971
1	2	6	4	2	1	2	7834.0918	11158.07
1	2	6	4	3	2	2	7422.8892	11678.111
1	2	6	1	2	0	3	6321	7780.5
1	2	6	1	3	2	3	6139	12008.068
1	2	6	1	1	2	3	6503	11643.068
1	2	6	1	3	1	3	6139	10580.397
1	2	6	1	3	0	3	6139	7963
1	2	6	1	4	1	3	5957	10762.897
1	2	6	1	1	0	3	6503	7598
1	2	6	1	1	1	3	6503	10215.397
1	2	6	1	5	0	3	5775	8328
1	2	6	1	5	1	3	5775	10945.397
1	2	6	1	2	2	3	6321	11825.568
1	2	6	1	4	0	3	5957	8145.5
1	2	6	1	4	2	3	5957	12190.568
1	2	6	1	5	2	3	5775	12373.068
1	2	6	1	2	1	3	6321	10397.897
1	2	6	2	2	2	3	6504.1812	12008
1	2	6	2	4	0	3	9820	12372
1	2	6	2	5	0	3	9638	12554
1	2	6	2	4	2	3	6140.1812	12372
1	2	6	2	3	0	3	10002	12190
1	2	6	2	1	1	3	8699.667	11826
1	2	6	2	5	1	3	7971.667	12554
1	2	6	2	1	0	3	10366	11826
1	2	6	2	2	0	3	10184	12008
1	2	6	2	1	2	3	6686.1812	11826
1	2	6	2	2	1	3	8517.667	12008
1	2	6	2	3	1	3	8335.667	12190
1	2	6	2	4	1	3	8153.667	12372
1	2	6	2	5	2	3	5958.1812	12554
1	2	6	2	3	2	3	6322.1812	12190
1	2	6	3	3	0	3	10002	12190
1	2	6	3	2	0	3	10184	12008
1	2	6	3	2	1	3	8517.667	12008
1	2	6	3	1	2	3	8526.0908	11826
1	2	6	3	5	2	3	7798.0908	12554
1	2	6	3	3	1	3	8335.667	12190
1	2	6	3	4	0	3	9820	12372
1	2	6	3	1	0	3	10366	11826
1	2	6	3	4	2	3	7980.0908	12372
1	2	6	3	2	2	3	8344.0908	12008
1	2	6	3	5	0	3	9638	12554
1	2	6	3	4	1	3	8153.667	12372
1	2	6	3	5	1	3	7971.667	12554
1	2	6	3	3	2	3	8162.0908	12190
1	2	6	3	1	1	3	8699.667	11826
1	2	6	4	5	2	3	6569.0454	12427.268
1	2	6	4	5	1	3	6655.8335	12129.836
1	2	6	4	3	0	3	7997	10889
1	2	6	4	1	2	3	7585.0454	11373.268
1	2	6	4	1	1	3	7671.8335	11075.836
1	2	6	4	4	0	3	7743	11152.5
1	2	6	4	2	1	3	7417.8335	11339.336
1	2	6	4	5	0	3	7489	11416
1	2	6	4	1	0	3	8505	10362
1	2	6	4	4	2	3	6823.0454	12163.768
1	2	6	4	4	1	3	6909.8335	11866.336
1	2	6	4	3	1	3	7163.8335	11602.836
1	2	6	4	2	0	3	8251	10625.5
1	2	6	4	2	2	3	7331.0454	11636.768
1	2	6	4	3	2	3	7077.0454	11900.268
1	2	7	1	5	1	1	5775	10945.397
1	2	7	1	5	0	1	5775	8328
1	2	7	1	4	0	1	5957	8145.5
1	2	7	1	2	1	1	6321	10397.897
1	2	7	1	3	2	1	6139	12008.068
1	2	7	1	4	1	1	5957	10762.897
1	2	7	1	1	1	1	6503	10215.397
1	2	7	1	4	2	1	5957	12190.568
1	2	7	1	2	2	1	6321	11825.568
1	2	7	1	1	2	1	6503	11643.068
1	2	7	1	1	0	1	6503	7598
1	2	7	1	3	1	1	6139	10580.397
1	2	7	1	2	0	1	6321	7780.5
1	2	7	1	5	2	1	5775	12373.068
1	2	7	1	3	0	1	6139	7963
1	2	7	2	4	2	1	6140.1812	12372
1	2	7	2	3	0	1	10002	12190
1	2	7	2	1	2	1	6686.1812	11826
1	2	7	2	2	0	1	10184	12008
1	2	7	2	5	1	1	7971.667	12554
1	2	7	2	4	0	1	9820	12372
1	2	7	2	2	2	1	6504.1812	12008
1	2	7	2	5	0	1	9638	12554
1	2	7	2	1	0	1	10366	11826
1	2	7	2	3	2	1	6322.1812	12190
1	2	7	2	1	1	1	8699.667	11826
1	2	7	2	5	2	1	5958.1812	12554
1	2	7	2	2	1	1	8517.667	12008
1	2	7	2	4	1	1	8153.667	12372
1	2	7	2	3	1	1	8335.667	12190
1	2	7	3	2	0	1	10184	12008
1	2	7	3	4	2	1	7980.0908	12372
1	2	7	3	5	0	1	9638	12554
1	2	7	3	4	0	1	9820	12372
1	2	7	3	5	2	1	7798.0908	12554
1	2	7	3	3	0	1	10002	12190
1	2	7	3	1	0	1	10366	11826
1	2	7	3	3	2	1	8162.0908	12190
1	2	7	3	4	1	1	8153.667	12372
1	2	7	3	1	2	1	8526.0908	11826
1	2	7	3	3	1	1	8335.667	12190
1	2	7	3	1	1	1	8699.667	11826
1	2	7	3	2	2	1	8344.0908	12008
1	2	7	3	2	1	1	8517.667	12008
1	2	7	3	5	1	1	7971.667	12554
1	2	7	4	4	0	1	7743	11152.5
1	2	7	4	5	0	1	7489	11416
1	2	7	4	4	2	1	6823.0454	12163.768
1	2	7	4	2	2	1	7331.0454	11636.768
1	2	7	4	3	2	1	7077.0454	11900.268
1	2	7	4	5	2	1	6569.0454	12427.268
1	2	7	4	3	1	1	7163.8335	11602.836
1	2	7	4	5	1	1	6655.8335	12129.836
1	2	7	4	1	2	1	7585.0454	11373.268
1	2	7	4	2	0	1	8251	10625.5
1	2	7	4	2	1	1	7417.8335	11339.336
1	2	7	4	1	1	1	7671.8335	11075.836
1	2	7	4	1	0	1	8505	10362
1	2	7	4	4	1	1	6909.8335	11866.336
1	2	7	4	3	0	1	7997	10889
1	2	7	1	5	1	2	5957.5	10782.303
1	2	7	1	3	2	2	6321.5	11825.443
1	2	7	1	1	0	2	6685.5	7598
1	2	7	1	2	1	2	6503.5	10234.803
1	2	7	1	2	2	2	6503.5	11642.943
1	2	7	1	1	2	2	6685.5	11460.443
1	2	7	1	3	0	2	6321.5	7963
1	2	7	1	3	1	2	6321.5	10417.303
1	2	7	1	5	2	2	5957.5	12190.443
1	2	7	1	5	0	2	5957.5	8328
1	2	7	1	4	2	2	6139.5	12007.943
1	2	7	1	4	0	2	6139.5	8145.5
1	2	7	1	1	1	2	6685.5	10052.303
1	2	7	1	4	1	2	6139.5	10599.803
1	2	7	1	2	0	2	6503.5	7780.5
1	2	7	2	2	2	2	6686.3062	11825.75
1	2	7	2	5	1	2	8375.6826	12372.5
1	2	7	2	1	0	2	10731	11643.5
1	2	7	2	4	0	2	10184.25	12190.25
1	2	7	2	5	2	2	6139.5562	12372.5
1	2	7	2	3	1	2	8740.1826	12008
1	2	7	2	4	1	2	8557.9326	12190.25
1	2	7	2	1	1	2	9104.6826	11643.5
1	2	7	2	3	2	2	6504.0562	12008
1	2	7	2	2	1	2	8922.4326	11825.75
1	2	7	2	2	0	2	10548.75	11825.75
1	2	7	2	3	0	2	10366.5	12008
1	2	7	2	5	0	2	10002	12372.5
1	2	7	2	4	2	2	6321.8062	12190.25
1	2	7	2	1	2	2	6868.5562	11643.5
1	2	7	3	4	1	2	8557.9326	12190.25
1	2	7	3	3	1	2	8740.1826	12008
1	2	7	3	5	0	2	10002	12372.5
1	2	7	3	4	2	2	8253.0283	12190.25
1	2	7	3	2	2	2	8617.5283	11825.75
1	2	7	3	4	0	2	10184.25	12190.25
1	2	7	3	2	1	2	8922.4326	11825.75
1	2	7	3	1	1	2	9104.6826	11643.5
1	2	7	3	2	0	2	10548.75	11825.75
1	2	7	3	5	2	2	8070.7783	12372.5
1	2	7	3	1	2	2	8799.7783	11643.5
1	2	7	3	1	0	2	10731	11643.5
1	2	7	3	3	0	2	10366.5	12008
1	2	7	3	5	1	2	8375.6826	12372.5
1	2	7	3	3	2	2	8435.2783	12008
1	2	7	4	5	1	2	7057.8413	11933.57
1	2	7	4	2	0	2	8647.25	10454
1	2	7	4	4	1	2	7316.5913	11675.07
1	2	7	4	2	1	2	7834.0918	11158.07
1	2	7	4	3	1	2	7575.3413	11416.57
1	2	7	4	3	0	2	8388.5	10712.5
1	2	7	4	1	1	2	8092.8418	10899.57
1	2	7	4	5	2	2	6905.3892	12195.111
1	2	7	4	1	2	2	7940.3887	11161.111
1	2	7	4	4	2	2	7164.1392	11936.611
1	2	7	4	4	0	2	8129.75	10971
1	2	7	4	2	2	2	7681.6392	11419.611
1	2	7	4	3	2	2	7422.8892	11678.111
1	2	7	4	5	0	2	7871	11229.5
1	2	7	4	1	0	2	8906	10195.5
1	2	7	1	2	1	3	6321	10397.897
1	2	7	1	3	1	3	6139	10580.397
1	2	7	1	2	2	3	6321	11825.568
1	2	7	1	1	0	3	6503	7598
1	2	7	1	3	2	3	6139	12008.068
1	2	7	1	4	0	3	5957	8145.5
1	2	7	1	5	2	3	5775	12373.068
1	2	7	1	5	1	3	5775	10945.397
1	2	7	1	2	0	3	6321	7780.5
1	2	7	1	3	0	3	6139	7963
1	2	7	1	5	0	3	5775	8328
1	2	7	1	1	1	3	6503	10215.397
1	2	7	1	4	1	3	5957	10762.897
1	2	7	1	4	2	3	5957	12190.568
1	2	7	1	1	2	3	6503	11643.068
1	2	7	2	4	2	3	6140.1812	12372
1	2	7	2	4	0	3	9820	12372
1	2	7	2	1	2	3	6686.1812	11826
1	2	7	2	5	1	3	7971.667	12554
1	2	7	2	2	2	3	6504.1812	12008
1	2	7	2	3	1	3	8335.667	12190
1	2	7	2	3	0	3	10002	12190
1	2	7	2	1	1	3	8699.667	11826
1	2	7	2	5	2	3	5958.1812	12554
1	2	7	2	4	1	3	8153.667	12372
1	2	7	2	5	0	3	9638	12554
1	2	7	2	3	2	3	6322.1812	12190
1	2	7	2	1	0	3	10366	11826
1	2	7	2	2	0	3	10184	12008
1	2	7	2	2	1	3	8517.667	12008
1	2	7	3	3	0	3	10002	12190
1	2	7	3	3	1	3	8335.667	12190
1	2	7	3	2	1	3	8517.667	12008
1	2	7	3	4	1	3	8153.667	12372
1	2	7	3	2	2	3	8344.0908	12008
1	2	7	3	5	1	3	7971.667	12554
1	2	7	3	5	2	3	7798.0908	12554
1	2	7	3	1	0	3	10366	11826
1	2	7	3	4	0	3	9820	12372
1	2	7	3	4	2	3	7980.0908	12372
1	2	7	3	5	0	3	9638	12554
1	2	7	3	3	2	3	8162.0908	12190
1	2	7	3	2	0	3	10184	12008
1	2	7	3	1	1	3	8699.667	11826
1	2	7	3	1	2	3	8526.0908	11826
1	2	7	4	1	0	3	8505	10362
1	2	7	4	4	2	3	6823.0454	12163.768
1	2	7	4	3	2	3	7077.0454	11900.268
1	2	7	4	1	2	3	7585.0454	11373.268
1	2	7	4	1	1	3	7671.8335	11075.836
1	2	7	4	3	0	3	7997	10889
1	2	7	4	3	1	3	7163.8335	11602.836
1	2	7	4	5	0	3	7489	11416
1	2	7	4	2	2	3	7331.0454	11636.768
1	2	7	4	5	1	3	6655.8335	12129.836
1	2	7	4	4	1	3	6909.8335	11866.336
1	2	7	4	2	0	3	8251	10625.5
1	2	7	4	4	0	3	7743	11152.5
1	2	7	4	5	2	3	6569.0454	12427.268
1	2	7	4	2	1	3	7417.8335	11339.336
1	2	8	1	1	1	1	6503	10215.397
1	2	8	1	5	2	1	5775	12373.068
1	2	8	1	5	1	1	5775	10945.397
1	2	8	1	2	1	1	6321	10397.897
1	2	8	1	1	2	1	6503	11643.068
1	2	8	1	4	1	1	5957	10762.897
1	2	8	1	3	0	1	6139	7963
1	2	8	1	5	0	1	5775	8328
1	2	8	1	3	2	1	6139	12008.068
1	2	8	1	2	0	1	6321	7780.5
1	2	8	1	2	2	1	6321	11825.568
1	2	8	1	3	1	1	6139	10580.397
1	2	8	1	4	2	1	5957	12190.568
1	2	8	1	1	0	1	6503	7598
1	2	8	1	4	0	1	5957	8145.5
1	2	8	2	3	1	1	8335.667	12190
1	2	8	2	5	0	1	9638	12554
1	2	8	2	5	2	1	5958.1812	12554
1	2	8	2	4	0	1	9820	12372
[truncated: 228,401 more rows]
