# Supplementary material for: The concordance of signals based on irregular incremental lines in the human tooth cementum with documented pregnancies: Results from a systematic approach
Source: PLoS One. 2022 Sep 9;17(9):e0267336. doi: 10.1371/journal.pone.0267336 (PMC9462792; doi:10.1371/journal.pone.0267336)
Supplement: S6 Data — (CSV) [file pone.0267336.s011.csv]

defS	defL	defF	defW	defD	sens	mean	p95	prevalence
1	1	1	0	1	.5875	.4550625	.55	.47670102
1	1	1	0	2	.225	.2122500000000001	.2875	.22027965
1	1	1	0	3	.4875	.3908750000000002	.475	.41139543
1	1	1	1	1	.7625	.6478749999999995	.7375	.70112562
1	1	1	1	2	.525	.4789374999999999	.5875	.50333017
1	1	1	1	3	.675	.570875	.66875	.61467773
1	1	1	2	1	.875	.7718125000000005	.85	.87479675
1	1	1	2	2	.7375	.6610624999999998	.76875	.72134352
1	1	1	2	3	.85	.7336874999999998	.8125	.81569368
1	1	2	0	1	.7125	.5521250000000001	.65	.58104086
1	1	2	0	2	.4125	.3423750000000001	.425	.36040339
1	1	2	0	3	.5375	.449125	.54375	.46942496
1	1	2	1	1	.825	.7136250000000003	.79375	.77463168
1	1	2	1	2	.6625	.5735624999999996	.6625	.60301816
1	1	2	1	3	.775	.6449999999999999	.725	.69420743
1	1	2	2	1	.8875	.8080624999999999	.8875	.92578882
1	1	2	2	2	.8375	.7268750000000006	.8125	.79804033
1	1	2	2	3	.8875	.7760624999999998	.85	.87136745
1	1	3	0	1	.7875	.6338125000000003	.725	.66686255
1	1	3	0	2	.6	.465625	.56875	.48525932
1	1	3	0	3	.675	.546	.6375	.56994784
1	1	3	1	1	.8375	.7662499999999999	.8375	.83522576
1	1	3	1	2	.775	.6595624999999999	.7375	.68880999
1	1	3	1	3	.7875	.7119374999999996	.7875	.76514894
1	1	3	2	1	.9	.8406875000000003	.9125	.96959424
1	1	3	2	2	.875	.7810000000000001	.85625	.85961843
1	1	3	2	3	.8875	.8168125000000006	.8875	.92036158
1	1	4	0	1	.875	.6966875000000003	.7875	.73714805
1	1	4	0	2	.7375	.569375	.6625	.59114981
1	1	4	0	3	.775	.6315000000000003	.71875	.66125643
1	1	4	1	1	.925	.8095624999999997	.875	.88866299
1	1	4	1	2	.8375	.7243750000000001	.8	.75876749
1	1	4	1	3	.85	.7629374999999993	.83125	.82538515
1	1	4	2	1	.95	.8689999999999999	.925	1.010865
1	1	4	2	2	.9	.8203750000000001	.9	.90953696
1	1	4	2	3	.9125	.8490000000000005	.925	.96518087
1	1	5	0	1	.9125	.7410625000000001	.8125	.7941339
1	1	5	0	2	.8	.6448125000000003	.7375	.67163372
1	1	5	0	3	.8	.6883125000000007	.7625	.72516048
1	1	5	1	1	.95	.8438749999999996	.9125	.93452603
1	1	5	1	2	.8625	.7731875000000002	.8375	.81578314
1	1	5	1	3	.8875	.8045000000000002	.8625	.87694377
1	1	5	2	1	.975	.8891875000000004	.94375	1.0448298
1	1	5	2	2	.925	.8521249999999998	.9125	.95277584
1	1	5	2	3	.925	.8710000000000001	.9375	1.0029627
1	2	1	0	1	.575	.5033124999999998	.6	.52020824
1	2	1	0	2	.275	.2088125000000001	.2875	.21026015
1	2	1	0	3	.4625	.4156249999999999	.5125	.42406887
1	2	1	1	1	.8	.70475	.7875	.77639109
1	2	1	1	2	.7	.5395	.64375	.58190566
1	2	1	1	3	.75	.6316249999999998	.7125	.68046045
1	2	1	2	1	.9125	.7765625000000002	.85	.86582094
1	2	1	2	2	.8	.664625	.7625	.71842116
1	2	1	2	3	.8625	.7334375000000002	.825	.79338843
1	2	2	0	1	.6875	.5891250000000001	.675	.60549319
1	2	2	0	2	.375	.3414374999999999	.4375	.33887342
1	2	2	0	3	.575	.5008749999999995	.6	.50684893
1	2	2	1	1	.9125	.7626250000000006	.8375	.84291929
1	2	2	1	2	.7625	.6289999999999998	.725	.67664349
1	2	2	1	3	.85	.7084375000000003	.7875	.76079524
1	2	2	2	1	.95	.8167500000000001	.8875	.91752869
1	2	2	2	2	.8375	.7327500000000002	.8125	.79389536
1	2	2	2	3	.925	.7849375000000001	.8625	.85317731
1	2	3	0	1	.7625	.6493750000000001	.7375	.67461574
1	2	3	0	2	.5625	.4516250000000002	.5375	.45090678
1	2	3	0	3	.6375	.5601249999999997	.64375	.57513654
1	2	3	1	1	.9375	.8083750000000003	.875	.90315551
1	2	3	1	2	.85	.7004375000000002	.8	.75733614
1	2	3	1	3	.8875	.7621875	.8375	.83051419
1	2	3	2	1	.975	.8483125000000007	.9125	.96565801
1	2	3	2	2	.8875	.7846875000000003	.8625	.85750121
1	2	3	2	3	.9375	.8190000000000004	.8875	.90619713
1	2	4	0	1	.8125	.6951874999999997	.775	.73207867
1	2	4	0	2	.675	.54	.625	.54361689
1	2	4	0	3	.675	.6187499999999999	.7	.6446169
1	2	4	1	1	.975	.8416249999999996	.9125	.95125502
1	2	4	1	2	.9	.7555000000000003	.825	.82496768
1	2	4	1	3	.9375	.8036249999999994	.875	.88642651
1	2	4	2	1	.9875	.8727500000000004	.9375	1.0034398
1	2	4	2	2	.95	.8229375	.9	.90753901
1	2	4	2	3	.95	.8475000000000005	.9125	.94863087
1	2	5	0	1	.825	.7348125	.8125	.78181827
1	2	5	0	2	.7125	.6115625000000001	.7	.62228179
1	2	5	0	3	.7375	.6673750000000004	.75	.70249736
1	2	5	1	1	.975	.8689999999999998	.925	.98915607
1	2	5	1	2	.9125	.7989999999999998	.875	.88076073
1	2	5	1	3	.9375	.8348750000000001	.9	.93044072
1	2	5	2	1	.9875	.8959375000000004	.95	1.0375538
1	2	5	2	2	.9625	.8545624999999998	.9125	.95068842
1	2	5	2	3	.9625	.8726250000000004	.9375	.9855479
1	3	1	0	1	.525	.4446875	.53125	.46301368
1	3	1	0	2	.2	.1919375	.2625	.20122473
1	3	1	0	3	.3875	.3428125000000001	.4375	.35542345
1	3	1	1	1	.65	.5877499999999999	.6875	.62216252
1	3	1	1	2	.4375	.3910625000000003	.48125	.41282678
1	3	1	1	3	.525	.4715624999999999	.58125	.49888703
1	3	1	2	1	.7375	.6505625000000002	.7375	.68857145
1	3	1	2	2	.5375	.4867499999999999	.575	.51916456
1	3	1	2	3	.6375	.5600000000000002	.6625	.58888352
1	3	2	0	1	.6625	.5401874999999999	.63125	.56153864
1	3	2	0	2	.325	.3111249999999999	.3875	.32312849
1	3	2	0	3	.475	.4116250000000001	.5	.41911876
1	3	2	1	1	.75	.6618750000000001	.75	.70339191
1	3	2	1	2	.5375	.500625	.6	.52229565
1	3	2	1	3	.625	.5754999999999999	.6625	.60367417
1	3	2	2	1	.8	.7126874999999997	.8	.75951302
1	3	2	2	2	.6375	.5825000000000002	.6875	.61655635
1	3	2	2	3	.725	.6477499999999999	.73125	.67810464
1	3	3	0	1	.7375	.6140624999999998	.7	.64044213
1	3	3	0	2	.475	.4226874999999998	.5	.43220973
1	3	3	0	3	.575	.4975000000000002	.5875	.50968182
1	3	3	1	1	.8	.7245000000000001	.8125	.77200752
1	3	3	1	2	.6625	.5961874999999999	.6875	.61655635
1	3	3	1	3	.7125	.6568125	.75	.68851179
1	3	3	2	1	.8375	.7689999999999999	.85	.82141912
1	3	3	2	2	.7375	.663625	.75	.69903821
1	3	3	2	3	.7875	.7209374999999999	.8	.75518912
1	3	4	0	1	.775	.6691875	.75625	.70255697
1	3	4	0	2	.5625	.515875	.6	.52566528
1	3	4	0	3	.6375	.5752499999999996	.6625	.59028506
1	3	4	1	1	.85	.7746249999999997	.8625	.83033526
1	3	4	1	2	.7375	.6677500000000001	.75625	.69587731
1	3	4	1	3	.7875	.7213750000000003	.80625	.76034796
1	3	4	2	1	.8625	.8116249999999995	.8875	.87220246
1	3	4	2	2	.8	.7261249999999998	.81875	.76711708
1	3	4	2	3	.825	.7723124999999995	.85	.81482893
1	3	5	0	1	.8125	.7126874999999999	.79375	.75557679
1	3	5	0	2	.65	.5874375000000002	.66875	.60385311
1	3	5	0	3	.675	.6334375000000001	.7125	.65448731
1	3	5	1	1	.8875	.8130625	.8875	.88073093
1	3	5	1	2	.8	.7273124999999995	.8	.76359832
1	3	5	1	3	.85	.7706875000000001	.84375	.8187055
1	3	5	2	1	.8875	.8432500000000002	.9125	.91457653
1	3	5	2	2	.825	.7769375000000004	.85	.82559389
1	3	5	2	3	.8625	.8126250000000003	.88125	.86504567
1	4	1	0	1	.575	.461125	.55625	.490776
1	4	1	0	2	.3	.2223125	.30625	.23852943
1	4	1	0	3	.3875	.3386250000000002	.425	.35217309
1	4	1	1	1	.6875	.612125	.6875	.65114748
1	4	1	1	2	.4875	.4197499999999998	.5125	.44231868
1	4	1	1	3	.6125	.5040624999999995	.6	.52390593
1	4	1	2	1	.7625	.6785	.7625	.73088586
1	4	1	2	2	.5625	.5131249999999997	.6	.53827912
1	4	1	2	3	.7	.5967500000000001	.6875	.61742115
1	4	2	0	1	.675	.5768125000000007	.6625	.61461806
1	4	2	0	2	.4625	.3708124999999999	.475	.38941815
1	4	2	0	3	.5375	.4630624999999998	.55	.47738686
1	4	2	1	1	.7625	.6889375	.775	.74153161
1	4	2	1	2	.5875	.540875	.6375	.565624
1	4	2	1	3	.6875	.6185000000000003	.7125	.64103854
1	4	2	2	1	.825	.7436250000000004	.825	.80752307
1	4	2	2	2	.6875	.6168124999999997	.7	.64643592
1	4	2	2	3	.7625	.6886875000000007	.775	.72372913
1	4	3	0	1	.7375	.6690000000000002	.75	.71302378
1	4	3	0	2	.5625	.5037500000000001	.6	.52190799
1	4	3	0	3	.65	.5839999999999999	.68125	.59598064
1	4	3	1	1	.8375	.7507499999999997	.825	.81292045
1	4	3	1	2	.7	.6377500000000003	.725	.66814482
1	4	3	1	3	.7625	.7045625	.7875	.72981238
1	4	3	2	1	.85	.7995624999999995	.86875	.87387234
1	4	3	2	2	.775	.7013125000000001	.78125	.73604476
1	4	3	2	3	.8	.7598750000000001	.8375	.80215549
1	4	4	0	1	.775	.7316250000000004	.8125	.78590363
1	4	4	0	2	.675	.6088750000000001	.7	.63182414
1	4	4	0	3	.7375	.6769999999999997	.75	.69423723
1	4	4	1	1	.85	.8022499999999997	.86875	.87509495
1	4	4	1	2	.7875	.7143125000000002	.7875	.75119323
1	4	4	1	3	.825	.7667500000000002	.8375	.80102229
1	4	4	2	1	.8875	.8442499999999998	.90625	.92373121
1	4	4	2	2	.8	.7625	.8375	.80805981
1	4	4	2	3	.85	.8116874999999995	.8875	.86430013
1	4	5	0	1	.85	.7806249999999999	.8625	.84649765
1	4	5	0	2	.7375	.6929375000000003	.775	.72015071
1	4	5	0	3	.8	.7412499999999999	.8125	.76634175
1	4	5	1	1	.9125	.8411874999999993	.9	.92856205
1	4	5	1	2	.8125	.7714999999999996	.84375	.81730396
1	4	5	1	3	.8625	.8118750000000002	.875	.85902202
1	4	5	2	1	.9375	.8758125000000001	.9375	.97233766
1	4	5	2	2	.85	.8129375	.88125	.86856443
1	4	5	2	3	.8875	.8467499999999991	.9125	.9152922
2	1	1	0	1	.45	.3022499999999998	.39375	.31859589
2	1	1	0	2	.1625	.1324375000000001	.2	.13970625
2	1	1	0	3	.3625	.2524374999999999	.325	.26805115
2	1	1	1	1	.6125	.4428125000000001	.5375	.47628355
2	1	1	1	2	.425	.3129375	.4	.33079222
2	1	1	1	3	.5	.3705625000000001	.4625	.39654511
2	1	1	2	1	.7	.5838124999999997	.675	.66596794
2	1	1	2	2	.5625	.4741250000000001	.56875	.51683861
2	1	1	2	3	.6375	.5273750000000004	.625	.58667684
2	1	2	0	1	.5625	.3646250000000001	.4625	.38494515
2	1	2	0	2	.3125	.2105000000000001	.2875	.22469299
2	1	2	0	3	.375	.2758124999999998	.3625	.28809011
2	1	2	1	1	.6875	.4949374999999999	.5875	.53100306
2	1	2	1	2	.525	.3764375000000001	.4625	.39529267
2	1	2	1	3	.6	.422875	.5125	.44965437
2	1	2	2	1	.75	.6231249999999997	.71875	.71511114
2	1	2	2	2	.6375	.5246249999999999	.6125	.57582235
2	1	2	2	3	.7125	.5666874999999999	.65625	.63453776
2	1	3	0	1	.65	.4250000000000002	.525	.44780552
2	1	3	0	2	.4375	.2888124999999999	.375	.30252296
2	1	3	0	3	.4875	.3349375000000001	.41875	.35017514
2	1	3	1	1	.725	.5446875000000001	.6375	.5821442
2	1	3	1	2	.625	.4384375	.5375	.45567799
2	1	3	1	3	.65	.4776250000000002	.575	.50491065
2	1	3	2	1	.8125	.6620625000000002	.75	.75933409
2	1	3	2	2	.7	.5752500000000002	.6625	.63012445
2	1	3	2	3	.7375	.6082499999999996	.6875	.68025172
2	1	4	0	1	.7625	.4824375000000001	.575	.50443351
2	1	4	0	2	.5625	.3583750000000001	.45	.37346449
2	1	4	0	3	.6	.40225	.4875	.41926786
2	1	4	1	1	.8	.5886875000000001	.68125	.63021392
2	1	4	1	2	.675	.4943125	.5875	.51206744
2	1	4	1	3	.7	.5260625000000003	.6125	.55778134
2	1	4	2	1	.8625	.6955000000000005	.7875	.79929274
2	1	4	2	2	.75	.6175625000000001	.7	.6778959
2	1	4	2	3	.775	.645625	.73125	.7238484
2	1	5	0	1	.8125	.527875	.625	.55548519
2	1	5	0	2	.625	.420625	.5125	.43498296
2	1	5	0	3	.6375	.4518750000000001	.55	.47109488
2	1	5	1	1	.825	.6288749999999999	.71875	.67390007
2	1	5	1	2	.7125	.5428125000000003	.63125	.5610317
2	1	5	1	3	.7375	.5716875000000003	.6625	.60629833
2	1	5	2	1	.8875	.7228750000000003	.8125	.83322781
2	1	5	2	2	.8125	.656125	.7375	.7191667
2	1	5	2	3	.7875	.676625	.775	.76210731
2	2	1	0	1	.4	.345125	.4375	.36094013
2	2	1	0	2	.2125	.1386249999999999	.2	.13908005
2	2	1	0	3	.3	.2661249999999999	.3625	.27252412
2	2	1	1	1	.6125	.5135000000000001	.6	.58038485
2	2	1	1	2	.5125	.3803125000000001	.475	.41721031
2	2	1	1	3	.55	.4379375000000001	.5375	.48168093
2	2	1	2	1	.7375	.5864375000000003	.675	.65636593
2	2	1	2	2	.6125	.477125	.575	.51582474
2	2	1	2	3	.65	.5239999999999997	.625	.56577307
2	2	2	0	1	.4875	.4081875	.5	.42296556
2	2	2	0	2	.2375	.2206249999999999	.3	.22024983
2	2	2	0	3	.375	.310125	.4	.31495786
2	2	2	1	1	.7125	.5609375000000001	.65625	.63543236
2	2	2	1	2	.55	.4398125000000003	.5375	.48382798
2	2	2	1	3	.6375	.4941249999999997	.5875	.54167861
2	2	2	2	1	.8	.6268125000000001	.7125	.70428652
2	2	2	2	2	.6125	.5286249999999999	.625	.57448047
2	2	2	2	3	.725	.5698124999999998	.65625	.61652654
2	2	3	0	1	.55	.4616875	.5625	.48278427
2	2	3	0	2	.375	.2958125000000001	.375	.29450139
2	2	3	0	3	.425	.3541249999999998	.4375	.36389232
2	2	3	1	1	.7375	.6022499999999998	.69375	.6897046
2	2	3	1	2	.625	.4916874999999998	.5875	.54436237
2	2	3	1	3	.65	.53925	.625	.60072201
2	2	3	2	1	.85	.6619375000000001	.75625	.75167036
2	2	3	2	2	.7	.5745624999999999	.6625	.62979639
2	2	3	2	3	.7625	.6066250000000002	.7	.66596794
2	2	4	0	1	.5875	.5066250000000001	.6	.53592336
2	2	4	0	2	.45	.3608125	.44375	.36064193
2	2	4	0	3	.45	.4085000000000001	.5	.4243969
2	2	4	1	1	.8125	.6379374999999997	.73125	.73550797
2	2	4	1	2	.6875	.5390625000000001	.625	.59961867
2	2	4	1	3	.7375	.5813125000000003	.675	.65156496
2	2	4	2	1	.8875	.6931250000000003	.775	.78921366
2	2	4	2	2	.8	.6162499999999999	.70625	.67616636
2	2	4	2	3	.7875	.6401250000000002	.725	.70753694
2	2	5	0	1	.625	.54725	.65	.58447015
2	2	5	0	2	.5	.4157500000000005	.5	.42120618
2	2	5	0	3	.5	.4605	.55625	.48415598
2	2	5	1	1	.825	.6688124999999998	.775	.77519828
2	2	5	1	2	.725	.5798750000000004	.66875	.64879167
2	2	5	1	3	.7375	.6158750000000002	.7125	.69680172
2	2	5	2	1	.8875	.7211875000000001	.8125	.82365561
2	2	5	2	2	.825	.6512500000000001	.7375	.71713889
2	2	5	2	3	.8125	.6698750000000002	.75625	.7449609
2	3	1	0	1	.425	.2828125	.375	.29670808
2	3	1	0	2	.15	.1210624999999999	.1875	.12831506
2	3	1	0	3	.325	.1993125000000002	.275	.20802367
2	3	1	1	1	.525	.3897499999999999	.4875	.41914859
2	3	1	1	2	.3625	.2536249999999998	.3375	.27130151
2	3	1	1	3	.375	.2972499999999998	.39375	.32175678
2	3	1	2	1	.575	.4442500000000001	.55	.47637299
2	3	1	2	2	.4	.3271249999999999	.425	.349042
2	3	1	2	3	.45	.3694374999999999	.4625	.39493483
2	3	2	0	1	.5125	.3464375000000002	.4375	.35864401
2	3	2	0	2	.2625	.1914999999999999	.2625	.20012139
2	3	2	0	3	.3375	.2452500000000001	.325	.24643171
2	3	2	1	1	.6125	.44475	.55	.47562751
2	3	2	1	2	.425	.32325	.4125	.33887342
2	3	2	1	3	.475	.3674375000000001	.4625	.38917959
2	3	2	2	1	.6375	.4955625000000001	.6	.53022772
2	3	2	2	2	.45	.3897499999999999	.5	.41300571
2	3	2	2	3	.55	.4333125	.5375	.45687076
2	3	3	0	1	.5875	.403125	.5125	.41577893
2	3	3	0	2	.35	.260875	.3375	.26584446
2	3	3	0	3	.4	.2989375000000001	.375	.30237386
2	3	3	1	1	.6625	.4956249999999996	.6	.52858764
2	3	3	1	2	.5125	.3861875000000001	.475	.40125665
2	3	3	1	3	.5625	.4283750000000002	.525	.45195049
2	3	3	2	1	.7	.5451249999999996	.65	.58020592
2	3	3	2	2	.575	.4491874999999996	.55	.47148255
2	3	3	2	3	.625	.4919999999999998	.59375	.51308131
2	3	4	0	1	.6375	.4501250000000001	.5625	.46372935
2	3	4	0	2	.425	.3242499999999999	.4125	.32530534
2	3	4	0	3	.4625	.3599999999999999	.45	.36061212
2	3	4	1	1	.7125	.5394999999999996	.6375	.57609075
2	3	4	1	2	.575	.442875	.55	.45880908
2	3	4	1	3	.625	.4809375000000002	.575	.50577545
2	3	4	2	1	.725	.5876875000000001	.6875	.62469721
2	3	4	2	2	.6375	.5028750000000002	.60625	.52354807
2	3	4	2	3	.675	.5401249999999999	.64375	.56243324
2	3	5	0	1	.6625	.4904999999999998	.6	.50941348
2	3	5	0	2	.5	.3791250000000002	.475	.38005471
2	3	5	0	3	.5	.4109374999999998	.5125	.41398975
2	3	5	1	1	.725	.5789375000000003	.68125	.62257999
2	3	5	1	2	.65	.4933749999999998	.6	.5109641
2	3	5	1	3	.6625	.5289999999999997	.63125	.55822861
2	3	5	2	1	.75	.6246875000000001	.725	.66683275
2	3	5	2	2	.675	.5508750000000002	.65	.57164758
2	3	5	2	3	.7	.5838749999999999	.675	.60859448
2	4	1	0	1	.45	.3079999999999998	.4	.32602105
2	4	1	0	2	.2375	.1451875000000001	.2125	.15312521
2	4	1	0	3	.275	.1981875000000001	.28125	.20364013
2	4	1	1	1	.55	.4113749999999996	.5	.43787551
2	4	1	1	2	.4	.2744999999999999	.3625	.28430298
2	4	1	1	3	.475	.3186875	.4	.32718402
2	4	1	2	1	.5875	.4649375000000003	.5625	.49542791
2	4	1	2	2	.425	.340125	.4375	.34802812
2	4	1	2	3	.5125	.38925	.4875	.39308599
2	4	2	0	1	.525	.3786875	.475	.40277746
2	4	2	0	2	.3625	.234	.325	.24318133
2	4	2	0	3	.4	.2767500000000001	.3625	.28164902
2	4	2	1	1	.5875	.471	.5625	.50336003
2	4	2	1	2	.45	.3527500000000001	.45	.36341518
2	4	2	1	3	.5	.3989374999999997	.5	.40650496
2	4	2	2	1	.6875	.5208124999999996	.6125	.55494845
2	4	2	2	2	.5125	.4094374999999997	.5	.42028177
2	4	2	2	3	.5875	.4578749999999999	.55625	.47112468
2	4	3	0	1	.5875	.4461874999999999	.54375	.47228765
2	4	3	0	2	.4125	.3153749999999998	.4125	.32509661
2	4	3	0	3	.4875	.3656249999999998	.4625	.36636737
2	4	3	1	1	.6625	.5266875000000002	.625	.56285071
2	4	3	1	2	.5	.4203749999999999	.51875	.43346214
2	4	3	1	3	.575	.4684374999999997	.5625	.47503111
2	4	3	2	1	.7125	.5743125	.6625	.61184484
2	4	3	2	2	.6	.4776250000000004	.575	.48591536
2	4	3	2	3	.65	.5216875	.625	.53320974
2	4	4	0	1	.6	.5005000000000003	.6	.53058559
2	4	4	0	2	.5	.3904999999999998	.48125	.39997441
2	4	4	0	3	.55	.4394375	.5375	.44032073
2	4	4	1	1	.725	.5750624999999998	.66875	.61718261
2	4	4	1	2	.6125	.4844374999999997	.5875	.49730656
2	4	4	1	3	.6625	.5244374999999999	.6125	.53332901
2	4	4	2	1	.775	.6194999999999999	.7	.65699214
2	4	4	2	2	.625	.5306249999999997	.625	.54418343
2	4	4	2	3	.6875	.5708124999999999	.6625	.58608043
2	4	5	0	1	.675	.547125	.6375	.58611023
2	4	5	0	2	.5625	.4581874999999996	.55	.46584657
2	4	5	0	3	.6125	.4975000000000002	.5875	.50228649
2	4	5	1	1	.7875	.6224999999999998	.7	.6700533
2	4	5	1	2	.65	.5386250000000004	.6375	.55354691
2	4	5	1	3	.7125	.5764999999999996	.6625	.58780998
2	4	5	2	1	.8125	.6621874999999997	.75	.70691067
2	4	5	2	2	.7	.5810625	.675	.59768039
2	4	5	2	3	.7375	.6158125000000002	.70625	.63573056
3	1	1	0	1	.1375	.1046250000000001	.1625	.10553265
3	1	1	0	2	.075	.0495625	.0875	.048546806
3	1	1	0	3	.075	.07325	.11875	.073625349
3	1	1	1	1	.1875	.165875	.2375	.1707786
3	1	1	1	2	.125	.1090625	.175	.11316654
3	1	1	1	3	.1375	.1273125000000001	.1875	.1328775
3	1	1	2	1	.3	.2973125000000001	.3875	.30705556
3	1	1	2	2	.2375	.2289374999999999	.3125	.23903637
3	1	1	2	3	.2375	.2446875000000001	.325	.25272369
3	1	2	0	1	.175	.1279375	.1875	.13150579
3	1	2	0	2	.125	.0756249999999999	.125	.075146161
3	1	2	0	3	.125	.0946875	.1375	.094946578
3	1	2	1	1	.225	.1913125	.2875	.19597642
3	1	2	1	2	.175	.1356875	.2	.13743995
3	1	2	1	3	.1625	.152875	.225	.15780695
3	1	2	2	1	.35	.3183125	.4125	.33237267
3	1	2	2	2	.2625	.2528749999999998	.3375	.26563573
3	1	2	2	3	.2625	.2676250000000001	.3625	.27887577
3	1	3	0	1	.1875	.1519375	.2125	.15673342
3	1	3	0	2	.1375	.1000624999999999	.15	.10061236
3	1	3	0	3	.1375	.108625	.16875	.10854445
3	1	3	1	1	.2375	.214125	.29375	.22048838
3	1	3	1	2	.175	.161375	.225	.16072929
3	1	3	1	3	.175	.1731875	.25	.17766699
3	1	3	2	1	.3625	.3371874999999998	.4375	.35545328
3	1	3	2	2	.2625	.274	.3625	.29041606
3	1	3	2	3	.2875	.288	.3875	.2996006
3	1	4	0	1	.225	.1784375	.25	.18193124
3	1	4	0	2	.1375	.1254375	.1875	.12503487
3	1	4	0	3	.15	.1341874999999999	.1875	.13296697
3	1	4	1	1	.2625	.24075	.325	.24491088
3	1	4	1	2	.175	.1855625000000002	.2625	.18398882
3	1	4	1	3	.175	.19975	.275	.201344
3	1	4	2	1	.375	.3574375	.45	.37835497
3	1	4	2	2	.3	.2969375000000001	.3875	.31486839
3	1	4	2	3	.3125	.309125	.4	.32405293
3	1	5	0	1	.275	.2043125000000001	.275	.20689051
3	1	5	0	2	.1375	.15	.2125	.149189
3	1	5	0	3	.1625	.1605	.225	.15792622
3	1	5	1	1	.2875	.2653125	.34375	.26846862
3	1	5	1	2	.2	.2106875000000002	.2875	.20695014
3	1	5	1	3	.2125	.225	.3	.22445443
3	1	5	2	1	.3875	.3753124999999997	.46875	.3990798
3	1	5	2	2	.3125	.32025	.41875	.33878395
3	1	5	2	3	.325	.3296874999999999	.425	.34719315
3	2	1	0	1	.1875	.14625	.2125	.14713141
3	2	1	0	2	.075	.051125	.1	.051797178
3	2	1	0	3	.1375	.101	.1625	.098942451
3	2	1	1	1	.25	.2461874999999999	.3375	.25949281
3	2	1	1	2	.1875	.1764374999999999	.2625	.18327314
3	2	1	1	3	.2	.190375	.2625	.19782525
3	2	1	2	1	.2875	.2942500000000001	.3875	.30777124
3	2	1	2	2	.2375	.2267499999999998	.3125	.23650168
3	2	1	2	3	.25	.2385	.325	.24813144
3	2	2	0	1	.225	.171125	.2375	.17310455
3	2	2	0	2	.1	.0775625	.1375	.079708606
3	2	2	0	3	.1625	.10375	.1625	.10040362
3	2	2	1	1	.3	.2689375000000001	.3625	.28546596
3	2	2	1	2	.2125	.1983125	.2875	.21040925
3	2	2	1	3	.225	.216625	.30625	.22496137
3	2	2	2	1	.3375	.3146249999999999	.40625	.33234286
3	2	2	2	2	.2375	.2476875	.3375	.26286247
3	2	2	2	3	.2625	.2633125	.35	.27449223
3	2	3	0	1	.2375	.1975000000000001	.275	.19916715
3	2	3	0	2	.1625	.105875	.1625	.10663598
3	2	3	0	3	.125	.1194375	.18125	.11823592
3	2	3	1	1	.3125	.29075	.3875	.31117073
3	2	3	1	2	.2625	.2206875	.30625	.23706825
3	2	3	1	3	.275	.236875	.325	.25215712
3	2	3	2	1	.3625	.3347499999999999	.425	.35610932
3	2	3	2	2	.2875	.27025	.35	.28874615
3	2	3	2	3	.2875	.2824375000000001	.375	.30010754
3	2	4	0	1	.25	.219875	.30625	.22397731
3	2	4	0	2	.1875	.1328125	.2	.13248985
3	2	4	0	3	.1625	.1488125	.2125	.14847331
3	2	4	1	1	.3125	.3101249999999999	.4125	.33478808
3	2	4	1	2	.275	.2441250000000001	.3375	.26286247
3	2	4	1	3	.275	.2562499999999999	.35	.27708656
3	2	4	2	1	.3625	.3513749999999999	.45	.37680432
3	2	4	2	2	.3	.2930625000000001	.375	.31263191
3	2	4	2	3	.3	.302125	.4	.32312849
3	2	5	0	1	.25	.24025	.325	.24804197
3	2	5	0	2	.1875	.1575625	.225	.15807532
3	2	5	0	3	.175	.1657499999999999	.2375	.16705111
3	2	5	1	1	.3125	.3269999999999999	.43125	.35703373
3	2	5	1	2	.275	.2645625	.35625	.28698677
3	2	5	1	3	.2875	.2749374999999999	.36875	.30088285
3	2	5	2	1	.3625	.3663750000000001	.4625	.39612764
3	2	5	2	2	.3	.313375	.4125	.33541429
3	2	5	2	3	.3125	.3203124999999998	.41875	.34537414
3	3	1	0	1	.125	.0995625	.1625	.097958393
3	3	1	0	2	.0875	.0434375	.075	.043686163
3	3	1	0	3	.075	.0615	.1125	.060504589
3	3	1	1	1	.15	.1426249999999999	.21875	.15217099
3	3	1	1	2	.1125	.086625	.14375	.091606751
3	3	1	1	3	.125	.1009999999999999	.1625	.10988636
3	3	1	2	1	.175	.1878124999999999	.26875	.20447509
3	3	1	2	2	.1375	.13225	.2	.14489493
3	3	1	2	3	.15	.1460625	.225	.16075911
3	3	2	0	1	.15	.1216250000000001	.2	.1198462
3	3	2	0	2	.125	.0663125	.1125	.06611073
3	3	2	0	3	.1375	.0829375	.1375	.079410411
3	3	2	1	1	.175	.168375	.25	.17641456
3	3	2	1	2	.15	.1106875	.175	.11480664
3	3	2	1	3	.15	.1261875	.2	.13392119
3	3	2	2	1	.2	.2120000000000001	.2875	.23026931
3	3	2	2	2	.1625	.1555625	.2375	.17125572
3	3	2	2	3	.175	.1699375	.25	.18631478
3	3	3	0	1	.175	.144375	.2125	.14173402
3	3	3	0	2	.15	.090125	.15	.087551244
3	3	3	0	3	.1625	.102125	.1625	.096765593
3	3	3	1	1	.2	.1899999999999999	.275	.19991265
3	3	3	1	2	.1625	.1351250000000001	.2125	.13714175
3	3	3	1	3	.175	.1484375	.225	.15676324
3	3	3	2	1	.2125	.233625	.31875	.25433397
3	3	3	2	2	.1875	.1813125	.26875	.1956484
3	3	3	2	3	.2	.194	.275	.21034962
3	3	4	0	1	.1875	.1668125	.25	.16248867
3	3	4	0	2	.1625	.114625	.175	.10812698
3	3	4	0	3	.1625	.1263125	.1875	.11811665
3	3	4	1	1	.2	.2138124999999999	.3	.22224776
3	3	4	1	2	.175	.1591249999999999	.2375	.15896992
3	3	4	1	3	.175	.1729375	.2625	.1788598
3	3	4	2	1	.2125	.2520624999999999	.3375	.27666909
3	3	4	2	2	.2	.2048750000000001	.2875	.21899739
3	3	4	2	3	.2125	.2165624999999999	.3	.23363896
3	3	5	0	1	.1875	.1876874999999999	.28125	.18324332
3	3	5	0	2	.1625	.1364999999999999	.2125	.12858343
3	3	5	0	3	.1625	.1475625	.225	.13866256
3	3	5	1	1	.2	.2335625	.31875	.24458286
3	3	5	1	2	.1875	.1820625	.2625	.18061917
3	3	5	1	3	.1875	.1941249999999999	.2875	.20092653
3	3	5	2	1	.225	.2715	.3625	.29903403
3	3	5	2	2	.2	.2278749999999998	.31875	.24201836
3	3	5	2	3	.225	.2380000000000001	.3125	.25668976
3	4	1	0	1	.1375	.110125	.175	.1199953
3	4	1	0	2	.1	.0540625	.1	.059222333
3	4	1	0	3	.1	.0655625	.1125	.068436682
3	4	1	1	1	.15	.156125	.225	.16755804
3	4	1	1	2	.125	.096625	.1625	.1027594
3	4	1	1	3	.125	.110625	.175	.11579069
3	4	1	2	1	.175	.19075	.2625	.20656249
3	4	1	2	2	.125	.1300624999999999	.2	.13263895
3	4	1	2	3	.1375	.1435625	.2125	.14507385
3	4	2	0	1	.15	.139375	.20625	.15133603
3	4	2	0	2	.125	.084625	.14375	.089698277
3	4	2	0	3	.125	.0965625	.15	.09935993
3	4	2	1	1	.15	.1853750000000002	.2625	.19925661
3	4	2	1	2	.125	.1260625000000001	.1875	.13204254
3	4	2	1	3	.1375	.14	.20625	.14543168
3	4	2	2	1	.225	.2180625	.3	.23623329
3	4	2	2	2	.1375	.1583750000000001	.225	.16090821
3	4	2	2	3	.1875	.1713125000000001	.2375	.18225926
3	4	3	0	1	.1625	.1688750000000001	.2375	.18145412
3	4	3	0	2	.125	.11325	.175	.11832539
3	4	3	0	3	.1375	.1261874999999999	.2	.12885182
3	4	3	1	1	.2125	.2125625	.2875	.22865903
3	4	3	1	2	.1375	.1548125	.225	.1598347
3	4	3	1	3	.1875	.1684375	.25	.1722696
3	4	3	2	1	.225	.2453750000000002	.33125	.26521823
3	4	3	2	2	.2125	.1881250000000001	.275	.18867055
3	4	3	2	3	.225	.2010624999999999	.28125	.20993213
3	4	4	0	1	.1625	.1946249999999999	.275	.2094252
3	4	4	0	2	.1375	.1423125	.20625	.14555097
3	4	4	0	3	.15	.1559375	.225	.15512314
3	4	4	1	1	.225	.2383124999999999	.325	.25710723
3	4	4	1	2	.2125	.1808125	.25625	.18709008
3	4	4	1	3	.2	.19475	.275	.19848129
3	4	4	2	1	.2625	.2699999999999999	.3625	.28003874
3	4	4	2	2	.225	.2142499999999999	.29375	.21562774
3	4	4	2	3	.25	.227875	.3125	.2354878
3	4	5	0	1	.1875	.2192500000000001	.3	.23742609
3	4	5	0	2	.1625	.1711875	.25	.17265725
3	4	5	0	3	.175	.1812500000000001	.25625	.18178214
3	4	5	1	1	.2375	.2645000000000001	.35	.28555542
3	4	5	1	2	.2125	.2102499999999999	.2875	.213928
3	4	5	1	3	.225	.2241875	.3	.22475263
3	4	5	2	1	.2875	.2948125000000001	.3875	.30583295
3	4	5	2	2	.225	.2418125	.325	.24130268
3	4	5	2	3	.25	.2535	.3375	.26050669
4	1	1	0	1	.1125	.0831875	.1375	.083764113
4	1	1	0	2	.0625	.0431875	.075	.042135525
4	1	1	0	3	.075	.0568125	.1	.05650872
4	1	1	1	1	.1625	.1403750000000001	.2125	.14471601
4	1	1	1	2	.1125	.0971874999999999	.15	.099896684
4	1	1	1	3	.125	.1113125	.1625	.11570124
4	1	1	2	1	.25	.2295625000000001	.3125	.24109393
4	1	1	2	2	.2	.1798125000000001	.25	.19272605
4	1	1	2	3	.2	.1929999999999999	.28125	.20590645
4	1	2	0	1	.15	.1038750000000001	.1625	.10663598
4	1	2	0	2	.125	.065125	.1125	.064858295
4	1	2	0	3	.1125	.0734375	.1125	.073178045
4	1	2	1	1	.2	.1606875	.225	.16603723
4	1	2	1	2	.1625	.119125	.175	.12106882
4	1	2	1	3	.15	.132125	.2	.13702247
4	1	2	2	1	.3	.2481250000000001	.3375	.26253444
4	1	2	2	2	.2375	.1996250000000001	.275	.21622413
4	1	2	2	3	.2375	.2131249999999999	.3	.22880813
4	1	3	0	1	.175	.1259375	.1875	.12873253
4	1	3	0	2	.125	.0864375	.1375	.086954847
4	1	3	0	3	.1375	.0921249999999999	.15	.090652511
4	1	3	1	1	.225	.1801875000000001	.25	.1866428
4	1	3	1	2	.1625	.1411249999999999	.2	.1412569
4	1	3	1	3	.175	.1485	.2125	.1532445
4	1	3	2	1	.3375	.2657499999999999	.3625	.28245416
4	1	3	2	2	.2375	.2193124999999999	.3	.23802249
4	1	3	2	3	.275	.2305624999999999	.3125	.24640188
4	1	4	0	1	.2375	.1486875	.2125	.15005377
4	1	4	0	2	.15	.1085	.1625	.10827608
4	1	4	0	3	.1625	.1141874999999999	.175	.11197375
4	1	4	1	1	.2625	.200625	.275	.20718871
4	1	4	1	2	.1875	.160125	.225	.16141514
4	1	4	1	3	.1875	.1694375	.2375	.17304492
4	1	4	2	1	.3625	.283625	.375	.30222476
4	1	4	2	2	.2875	.2386874999999998	.3125	.25976121
4	1	4	2	3	.3	.2499375000000001	.3375	.26772311
4	1	5	0	1	.25	.1709375	.2375	.17113644
4	1	5	0	2	.15	.1311874999999999	.19375	.12932894
4	1	5	0	3	.175	.1376249999999999	.2	.13383174
4	1	5	1	1	.275	.2224999999999999	.3	.22722769
4	1	5	1	2	.2	.1813124999999999	.25	.18076827
4	1	5	1	3	.2125	.1908125	.2625	.19254713
4	1	5	2	1	.3875	.30175	.4	.32133931
4	1	5	2	2	.2875	.2606250000000001	.35	.28072459
4	1	5	2	3	.325	.2696250000000001	.3625	.28764281
4	2	1	0	1	.15	.1210624999999999	.1875	.12142666
4	2	1	0	2	.05	.0409375	.0875	.044133462
4	2	1	0	3	.1125	.0950625	.15	.092620626
4	2	1	1	1	.1875	.1803125	.2625	.19725868
4	2	1	1	2	.1375	.1258125	.19375	.13934842
4	2	1	1	3	.1375	.1386874999999999	.225	.1532445
4	2	1	2	1	.25	.2259375000000001	.3125	.24270421
4	2	1	2	2	.1875	.1759375	.25625	.19013172
4	2	1	2	3	.2125	.1881875000000001	.275	.20274554
4	2	2	0	1	.1875	.1384375	.2125	.14119725
4	2	2	0	2	.0625	.0626875	.1125	.066617668
4	2	2	0	3	.1375	.0941875	.1625	.091785669
4	2	2	1	1	.25	.1973750000000001	.275	.2185799
4	2	2	1	2	.15	.1458124999999999	.225	.16311489
4	2	2	1	3	.175	.16025	.25	.1763251
4	2	2	2	1	.3	.24325	.3375	.26339921
4	2	2	2	2	.2	.19525	.275	.21339124
4	2	2	2	3	.225	.2093125	.3	.22522976
4	2	3	0	1	.1875	.1583125	.23125	.16099767
4	2	3	0	2	.1125	.0850625	.1375	.088624761
4	2	3	0	3	.1	.1039375	.175	.10499589
4	2	3	1	1	.25	.2143125	.3	.23993096
4	2	3	1	2	.1875	.164875	.24375	.18592711
4	2	3	1	3	.2	.175625	.2625	.19886895
4	2	3	2	1	.325	.2607500000000001	.35	.28397498
4	2	3	2	2	.25	.2145	.29375	.23620348
4	2	3	2	3	.25	.22575	.3125	.2477736
4	2	4	0	1	.2125	.1748125	.25	.17999296
4	2	4	0	2	.125	.1084375	.175	.10994599
4	2	4	0	3	.1125	.1158125	.18125	.11853413
4	2	4	1	1	.2625	.2301875000000002	.3125	.26005939
4	2	4	1	2	.1875	.184375	.2625	.2079342
4	2	4	1	3	.2125	.1929375000000001	.275	.22060767
4	2	4	2	1	.35	.2777499999999999	.3625	.30195636
4	2	4	2	2	.2625	.234875	.3125	.2572265
4	2	4	2	3	.2875	.2459375000000001	.33125	.26885626
4	2	5	0	1	.2125	.1921875000000001	.275	.19901805
4	2	5	0	2	.15	.1295625	.2	.13126722
4	2	5	0	3	.125	.1273750000000001	.1875	.12894127
4	2	5	1	1	.275	.2457499999999999	.33125	.27920377
4	2	5	1	2	.2	.2015624999999999	.2875	.22916597
4	2	5	1	3	.225	.2099375000000001	.3	.24127285
4	2	5	2	1	.3625	.2924375	.3875	.3198185
4	2	5	2	2	.3	.2525625000000001	.3375	.27768296
4	2	5	2	3	.325	.2616875000000001	.35	.28788137
4	3	1	0	1	.0875	.0865625	.15	.083972856
4	3	1	0	2	.05	.0420625	.0875	.041658409
4	3	1	0	3	.05	.054375	.1	.051946275
4	3	1	1	1	.1125	.12	.2	.13019371
4	3	1	1	2	.075	.0765625	.1375	.081974924
4	3	1	1	3	.0875	.0909375	.1625	.098703891
4	3	1	2	1	.1375	.1461249999999999	.23125	.15661414
4	3	1	2	2	.1	.1058125	.16875	.11301744
4	3	1	2	3	.1125	.1191874999999999	.1875	.12715209
4	3	2	0	1	.1	.1046874999999999	.175	.10198408
4	3	2	0	2	.0875	.0601875	.10625	.05949071
4	3	2	0	3	.0875	.06925	.125	.065424874
4	3	2	1	1	.125	.1397499999999999	.2125	.15056071
4	3	2	1	2	.1125	.096875	.1625	.10210336
4	3	2	1	3	.1	.1105625000000001	.175	.11913052
4	3	2	2	1	.15	.1663749999999999	.25	.17775646
4	3	2	2	2	.125	.1255625	.1875	.13475615
4	3	2	2	3	.125	.1376875	.2125	.14760853
4	3	3	0	1	.125	.1247499999999999	.2	.12002512
4	3	3	0	2	.1	.079625	.1375	.076726615
4	3	3	0	3	.1125	.0891250000000001	.15	.082780056
4	3	3	1	1	.15	.1580625000000001	.23125	.17021202
4	3	3	1	2	.1125	.117125	.175	.12130738
4	3	3	1	3	.125	.128625	.19375	.13836436
4	3	3	2	1	.1625	.1849999999999998	.26875	.19782525
4	3	3	2	2	.1375	.145625	.21875	.15476531
4	3	3	2	3	.15	.157125	.2375	.16737913
4	3	4	0	1	.1625	.143875	.21875	.13651553
4	3	4	0	2	.125	.1011875	.1625	.093545042
4	3	4	0	3	.125	.1109999999999999	.1875	.10061236
4	3	4	1	1	.175	.1765	.25	.1890582
4	3	4	1	2	.1375	.1368125	.2125	.14015356
4	3	4	1	3	.1375	.1482499999999999	.23125	.15697199
4	3	4	2	1	.2	.2023125	.2875	.21682054
4	3	4	2	2	.175	.1666875	.24375	.17399915
4	3	4	2	3	.1875	.1768125	.2625	.1867919
4	3	5	0	1	.1625	.1611875	.2375	.15300594
4	3	5	0	2	.1375	.121125	.19375	.11054239
4	3	5	0	3	.1375	.1298125	.2125	.11763953
4	3	5	1	1	.175	.1945000000000001	.275	.20790438
4	3	5	1	2	.1625	.1563125	.2375	.15846299
4	3	5	1	3	.1625	.1665000000000001	.25	.17554979
4	3	5	2	1	.2	.2208125000000002	.30625	.23530887
4	3	5	2	2	.1875	.1865	.26875	.19332245
4	3	5	2	3	.2	.1965	.2875	.20620465
4	4	1	0	1	.1125	.088	.15	.096616492
4	4	1	0	2	.0625	.046125	.0875	.05117096
4	4	1	0	3	.075	.05325	.1	.056657821
4	4	1	1	1	.125	.1255625	.19375	.1367541
4	4	1	1	2	.0875	.08175	.1375	.08895278
4	4	1	1	3	.0875	.0946250000000001	.1625	.100672
4	4	1	2	1	.125	.146125	.225	.16069947
4	4	1	2	2	.0875	.1025000000000001	.1625	.11191411
4	4	1	2	3	.0875	.1153749999999999	.1875	.12279838
4	4	2	0	1	.125	.111125	.175	.12261945
4	4	2	0	2	.0875	.070125	.125	.076816075
4	4	2	0	3	.0875	.0765000000000001	.125	.082511678
4	4	2	1	1	.125	.1485625	.225	.1625483
4	4	2	1	2	.0875	.1046875	.16875	.11450844
4	4	2	1	3	.1	.11625	.1875	.12539271
4	4	2	2	1	.15	.1694375	.24375	.1845554
4	4	2	2	2	.1	.1265000000000001	.19375	.13645589
4	4	2	2	3	.125	.1368749999999999	.20625	.1451633
4	4	3	0	1	.125	.1343125	.20625	.14778745
4	4	3	0	2	.0875	.091625	.15	.10135786
4	4	3	0	3	.0875	.0994375	.15625	.10732184
4	4	3	1	1	.15	.172	.25	.18628496
4	4	3	1	2	.1125	.1276875	.1875	.13839418
4	4	3	1	3	.125	.1391874999999999	.2125	.14763835
4	4	3	2	1	.175	.1914375	.2625	.2083815
4	4	3	2	2	.15	.1496874999999999	.225	.16025217
4	4	3	2	3	.1625	.15975	.2375	.16767733
4	4	4	0	1	.1375	.1569374999999999	.225	.17137499
4	4	4	0	2	.0875	.1154375	.1875	.12497523
4	4	4	0	3	.1	.1251875	.2	.13055155
4	4	4	1	1	.175	.1938125000000001	.275	.20939538
4	4	4	1	2	.15	.1504375	.225	.16204137
4	4	4	1	3	.1375	.1614999999999999	.2375	.16982436
4	4	4	2	1	.2125	.2124375	.29375	.23131301
4	4	4	2	2	.1625	.1708125	.25	.1826171
4	4	4	2	3	.175	.1818125	.2625	.1892073
4	4	5	0	1	.1625	.1783125000000001	.2625	.19424687
4	4	5	0	2	.125	.1404375	.2125	.14865223
4	4	5	0	3	.1125	.14725	.23125	.15399
4	4	5	1	1	.2125	.2146875	.3	.23244616
4	4	5	1	2	.175	.1745624999999999	.25	.18461503
4	4	5	1	3	.1875	.1861249999999999	.26875	.19192092
4	4	5	2	1	.2375	.2345000000000001	.325	.25337973
4	4	5	2	2	.2	.1940625	.26875	.20450491
4	4	5	2	3	.2125	.2049375000000001	.2875	.21037944
5	1	1	0	1	.3625	.2567499999999999	.3375	.26802132
5	1	1	0	2	.125	.1200625	.1875	.12181432
5	1	1	0	3	.2875	.2138125	.2875	.2229038
5	1	1	1	1	.5	.3884374999999999	.4875	.4242478
5	1	1	1	2	.3625	.2746250000000001	.3625	.29140013
5	1	1	1	3	.425	.33725	.425	.36016482
5	1	1	2	1	.6	.5345624999999997	.625	.60024488
5	1	1	2	2	.4875	.4358125000000001	.5375	.46041936
5	1	1	2	3	.5375	.4944374999999998	.6	.53631103
5	1	2	0	1	.425	.3143124999999999	.4	.32894337
5	1	2	0	2	.25	.1885625	.2625	.1968412
5	1	2	0	3	.2875	.2468125	.33125	.25463217
5	1	2	1	1	.55	.4356249999999999	.525	.4745838
5	1	2	1	2	.4375	.3304375000000002	.425	.3499366
5	1	2	1	3	.5	.3822499999999998	.475	.40695226
5	1	2	2	1	.625	.5718124999999997	.6625	.64497477
5	1	2	2	2	.55	.4824999999999999	.575	.51320058
5	1	2	2	3	.6	.5308749999999998	.625	.57859564
5	1	3	0	1	.4625	.3694999999999999	.4625	.3860485
5	1	3	0	2	.35	.2571249999999999	.325	.26512879
5	1	3	0	3	.3875	.3043125	.39375	.3117671
5	1	3	1	1	.55	.4782500000000002	.56875	.5205363
5	1	3	1	2	.4875	.3868125000000003	.475	.40620676
5	1	3	1	3	.5125	.431	.525	.45543942
5	1	3	2	1	.6375	.6061875000000002	.69375	.68448609
5	1	3	2	2	.5875	.5275000000000003	.625	.56046516
5	1	3	2	3	.6125	.5686874999999999	.65	.61935943
5	1	4	0	1	.55	.4203124999999997	.5	.43844208
5	1	4	0	2	.4375	.3193749999999999	.4	.328347
5	1	4	0	3	.4625	.3626875000000002	.45	.37113854
5	1	4	1	1	.6125	.5165624999999999	.6125	.56356639
5	1	4	1	2	.5375	.4359999999999999	.525	.45687076
5	1	4	1	3	.5375	.47275	.5625	.50016928
5	1	4	2	1	.675	.6379999999999996	.7125	.72149265
5	1	4	2	2	.6	.5649375	.65625	.6023919
5	1	4	2	3	.625	.6029999999999996	.68125	.65824461
5	1	5	0	1	.6	.4616250000000002	.55	.4862434
5	1	5	0	2	.4875	.3751875000000002	.4625	.38491535
5	1	5	0	3	.525	.413625	.5	.42743853
5	1	5	1	1	.6375	.5515000000000003	.65	.60343564
5	1	5	1	2	.5625	.4777499999999999	.56875	.50118315
5	1	5	1	3	.575	.5119999999999998	.6	.54275209
5	1	5	2	1	.7	.6655625000000004	.7375	.75423485
5	1	5	2	2	.625	.6001249999999999	.6875	.63951772
5	1	5	2	3	.65	.6316250000000001	.7125	.69361103
5	2	1	0	1	.325	.2962500000000002	.38125	.30091268
5	2	1	0	2	.1625	.1201874999999999	.1875	.11838502
5	2	1	0	3	.25	.2336875	.3125	.23125337
5	2	1	1	1	.5125	.4576249999999999	.55	.49533847
5	2	1	1	2	.425	.3360624999999998	.425	.36094013
5	2	1	1	3	.4625	.3954374999999998	.48125	.424546
5	2	1	2	1	.625	.534625	.625	.58330721
5	2	1	2	2	.5375	.4341875000000001	.525	.45839161
5	2	1	2	3	.575	.4881875000000001	.5875	.51078516
5	2	2	0	1	.4125	.3506875000000001	.4375	.35596022
5	2	2	0	2	.1875	.190375	.26875	.18750757
5	2	2	0	3	.3625	.2772500000000001	.35	.2745817
5	2	2	1	1	.6125	.501125	.5875	.54495877
5	2	2	1	2	.4625	.3912500000000002	.475	.41926786
5	2	2	1	3	.5625	.4489375000000003	.5375	.47950408
5	2	2	2	1	.6875	.5718749999999998	.66875	.62761956
5	2	2	2	2	.5375	.4845	.5875	.51087463
5	2	2	2	3	.6375	.5345625000000001	.625	.55989856
5	2	3	0	1	.4625	.4020000000000002	.4875	.40957642
5	2	3	0	2	.3	.2557500000000001	.3375	.25173965
5	2	3	0	3	.375	.3188125	.39375	.31880462
5	2	3	1	1	.625	.5431875000000003	.6375	.59353542
5	2	3	1	2	.525	.4393749999999999	.525	.47309279
5	2	3	1	3	.575	.4917499999999999	.575	.52969098
5	2	3	2	1	.725	.6076875000000002	.7	.67109698
5	2	3	2	2	.6	.5255000000000001	.6125	.55876541
5	2	3	2	3	.6625	.5680625000000002	.65	.60277957
5	2	4	0	1	.4875	.4461874999999998	.5375	.45693043
5	2	4	0	2	.3625	.3153749999999998	.40625	.30962008
5	2	4	0	3	.4	.3663124999999999	.4625	.36961773
5	2	4	1	1	.675	.5805624999999996	.675	.63456762
5	2	4	1	2	.5625	.4848749999999998	.5625	.52235532
5	2	4	1	3	.6375	.5316875	.61875	.57525581
5	2	4	2	1	.725	.639875	.725	.70613539
5	2	4	2	2	.6625	.565375	.65	.59961867
5	2	4	2	3	.6875	.6008125000000002	.68125	.64005446
5	2	5	0	1	.5	.4838124999999999	.575	.50037801
5	2	5	0	2	.4	.3679375000000001	.4625	.36404142
5	2	5	0	3	.425	.4059999999999999	.49375	.41109723
5	2	5	1	1	.6875	.6095624999999999	.7125	.66817462
5	2	5	1	2	.5875	.5258124999999999	.61875	.56628001
5	2	5	1	3	.6375	.5638125	.6625	.61405152
5	2	5	2	1	.725	.6677500000000003	.75	.73834085
5	2	5	2	2	.675	.6003124999999997	.675	.6362673
5	2	5	2	3	.7	.6297499999999996	.725	.67401934
5	3	1	0	1	.3125	.2369375000000001	.3125	.23769447
5	3	1	0	2	.1	.1099374999999999	.1625	.11081077
5	3	1	0	3	.2625	.1785625	.25	.17882997
5	3	1	1	1	.3875	.3272500000000001	.425	.34319729
5	3	1	1	2	.25	.2105624999999999	.2875	.22299325
5	3	1	1	3	.2875	.2606250000000001	.3375	.27619198
5	3	1	2	1	.4625	.3886249999999999	.475	.40152502
5	3	1	2	2	.3	.2795000000000002	.3625	.29506797
5	3	1	2	3	.375	.3283124999999998	.4	.34116954
5	3	2	0	1	.375	.2919999999999999	.375	.29327878
5	3	2	0	2	.2	.1685625000000001	.225	.17286599
5	3	2	0	3	.25	.2251874999999999	.3	.22400713
5	3	2	1	1	.4625	.3772499999999999	.48125	.3951734
5	3	2	1	2	.3125	.2693749999999999	.3375	.28212613
5	3	2	1	3	.375	.3190000000000001	.4125	.33460915
5	3	2	2	1	.5	.4349999999999998	.53125	.45135409
5	3	2	2	2	.375	.3368125	.4125	.353843
5	3	2	2	3	.4375	.3833125000000001	.4625	.39705205
5	3	3	0	1	.4125	.3428750000000001	.425	.34325695
5	3	3	0	2	.2625	.2301875	.3	.23000093
5	3	3	0	3	.3125	.2778749999999999	.3625	.27437297
5	3	3	1	1	.5	.423625	.525	.44225901
5	3	3	1	2	.375	.3275000000000001	.4125	.33818755
5	3	3	1	3	.4375	.3744374999999999	.4625	.38828498
5	3	3	2	1	.55	.4808749999999999	.575	.49608395
5	3	3	2	2	.45	.393	.475	.4070119
5	3	3	2	3	.5	.438875	.525	.44720912
5	3	4	0	1	.45	.3864375000000001	.475	.38572049
5	3	4	0	2	.3125	.2875625	.3625	.28155956
5	3	4	0	3	.35	.3309375	.425	.32205498
5	3	4	1	1	.55	.4668125	.55625	.48564699
5	3	4	1	2	.4375	.3786875000000001	.4625	.38882175
5	3	4	1	3	.4875	.4236250000000003	.5125	.43587756
5	3	4	2	1	.575	.5218125	.6125	.53634083
5	3	4	2	2	.5125	.442625	.53125	.4536204
5	3	4	2	3	.5375	.4844999999999999	.575	.49009016
5	3	5	0	1	.4875	.4216250000000002	.525	.42576861
5	3	5	0	2	.375	.3364999999999999	.425	.33025545
5	3	5	0	3	.3875	.373875	.4625	.36586043
5	3	5	1	1	.575	.5034999999999998	.6	.52575475
5	3	5	1	2	.5	.4257499999999999	.525	.43557936
5	3	5	1	3	.5375	.4665625	.5625	.48001102
5	3	5	2	1	.625	.5562499999999996	.65	.57248253
5	3	5	2	2	.5375	.4871874999999998	.575	.49644178
5	3	5	2	3	.5875	.5235624999999997	.625	.52906477
5	4	1	0	1	.35	.256875	.3375	.27016833
5	4	1	0	2	.1625	.1224999999999999	.1875	.13266876
5	4	1	0	3	.2	.1720625	.24375	.17814411
5	4	1	1	1	.425	.3489999999999999	.4375	.36526403
5	4	1	1	2	.325	.224875	.30625	.2404379
5	4	1	1	3	.3875	.2791875	.35	.29053533
5	4	1	2	1	.4625	.3993750000000001	.4875	.42102724
5	4	1	2	2	.3375	.2826874999999999	.36875	.29769212
5	4	1	2	3	.4125	.3352500000000001	.425	.34349549
5	4	2	0	1	.4	.3210000000000001	.40625	.34087133
5	4	2	0	2	.275	.1989375000000001	.275	.21109511
5	4	2	0	3	.3125	.2506250000000001	.325	.25943318
5	4	2	1	1	.4625	.4061250000000002	.4875	.42633519
5	4	2	1	2	.3625	.2950625	.375	.31039539
5	4	2	1	3	.4125	.3463749999999999	.425	.35819671
5	4	2	2	1	.5625	.4532499999999998	.54375	.47682029
5	4	2	2	2	.4	.3483125	.45	.36201367
5	4	2	2	3	.475	.3985624999999999	.48125	.41530183
5	4	3	0	1	.45	.3831250000000004	.475	.40271783
5	4	3	0	2	.3	.269375	.35	.28278217
5	4	3	0	3	.375	.3241250000000002	.4125	.32855573
5	4	3	1	1	.5375	.4573125	.55	.47977248
5	4	3	1	2	.4125	.3585000000000001	.45	.37367323
5	4	3	1	3	.4625	.4100625	.49375	.41738921
5	4	3	2	1	.575	.5021875000000001	.5875	.52799124
5	4	3	2	2	.5	.4112500000000002	.5125	.42072904
5	4	3	2	3	.55	.4584375000000001	.5375	.47133344
5	4	4	0	1	.475	.4339375000000003	.525	.45770574
5	4	4	0	2	.3875	.3359374999999998	.425	.34793866
5	4	4	0	3	.425	.38675	.475	.38897085
5	4	4	1	1	.5875	.5030625000000001	.5875	.52933317
5	4	4	1	2	.5	.4170000000000003	.5	.43173259
5	4	4	1	3	.5625	.4611874999999997	.55	.46894783
5	4	4	2	1	.6375	.5446250000000001	.6375	.56228417
5	4	4	2	2	.525	.4611874999999997	.54375	.47264552
5	4	4	2	3	.6	.5054375000000002	.59375	.51797175
5	4	5	0	1	.5875	.4783749999999999	.575	.50669986
5	4	5	0	2	.45	.397125	.4875	.40692243
5	4	5	0	3	.5	.4381250000000004	.5375	.44240811
5	4	5	1	1	.6375	.5429999999999999	.63125	.57525581
5	4	5	1	2	.5375	.4681250000000002	.55	.48203877
5	4	5	1	3	.6125	.5071874999999993	.6125	.51493013
5	4	5	2	1	.675	.5863125000000001	.675	.60421091
5	4	5	2	2	.5875	.5101874999999998	.6	.51895583
5	4	5	2	3	.65	.5491874999999999	.63125	.56055456
6	1	1	0	1	.425	.3061250000000001	.4	.32241282
6	1	1	0	2	.15	.1375625	.2	.14358285
6	1	1	0	3	.3375	.2588750000000001	.3375	.27419403
6	1	1	1	1	.6	.4551250000000002	.55	.48928502
6	1	1	1	2	.4	.3203750000000001	.4	.34257108
6	1	1	1	3	.4625	.3836875000000001	.475	.41148487
6	1	1	2	1	.6875	.6016875000000003	.7	.68782598
6	1	1	2	2	.55	.4911249999999998	.5875	.53994906
6	1	1	2	3	.6	.5473750000000002	.65	.61178517
6	1	2	0	1	.5125	.3718125000000003	.4625	.39263871
6	1	2	0	2	.3125	.2206875	.2875	.23411608
6	1	2	0	3	.375	.2895	.375	.30198619
6	1	2	1	1	.6625	.50725	.6	.54567444
6	1	2	1	2	.525	.3880625	.475	.41178307
6	1	2	1	3	.5875	.4371875000000002	.525	.46754631
6	1	2	2	1	.725	.6423125000000002	.725	.73875833
6	1	2	2	2	.6375	.5440625000000002	.63125	.60203409
6	1	2	2	3	.7	.5884374999999998	.6875	.66143531
6	1	3	0	1	.5875	.4359999999999999	.525	.45827231
6	1	3	0	2	.425	.3041874999999999	.3875	.31659794
6	1	3	0	3	.475	.3544374999999998	.4375	.36839512
6	1	3	1	1	.6875	.5559374999999999	.6375	.59705418
6	1	3	1	2	.6	.4538750000000001	.55	.47664139
6	1	3	1	3	.625	.4953125000000002	.575	.52614242
6	1	3	2	1	.775	.6821250000000003	.76875	.78414422
6	1	3	2	2	.6875	.5969999999999998	.68125	.65785694
6	1	3	2	3	.7125	.6341874999999998	.7125	.71039963
6	1	4	0	1	.7	.4923749999999999	.58125	.51609313
6	1	4	0	2	.55	.3769375000000001	.475	.39078987
6	1	4	0	3	.575	.4219374999999998	.5125	.43865082
6	1	4	1	1	.7625	.5983125000000004	.675	.64473617
6	1	4	1	2	.675	.5098124999999999	.59375	.53505856
6	1	4	1	3	.6625	.5431874999999998	.625	.57954985
6	1	4	2	1	.825	.7166874999999999	.8	.82601142
6	1	4	2	2	.7375	.6402500000000001	.73125	.70714927
6	1	4	2	3	.7375	.6721875	.75625	.75596446
6	1	5	0	1	.75	.536625	.625	.56830776
6	1	5	0	2	.6	.4380625000000001	.525	.45463428
6	1	5	0	3	.6	.4691250000000002	.5625	.49083564
6	1	5	1	1	.7875	.6362500000000001	.725	.68848199
6	1	5	1	2	.7	.5568750000000001	.6375	.58470869
6	1	5	1	3	.7125	.5864374999999999	.66875	.6284247
6	1	5	2	1	.85	.7433750000000002	.825	.86125851
6	1	5	2	2	.775	.6789374999999999	.7625	.74985135
6	1	5	2	3	.75	.7026875000000002	.7875	.79592311
6	2	1	0	1	.3875	.3422499999999999	.425	.35548308
6	2	1	0	2	.2	.1406875	.2	.13940807
6	2	1	0	3	.2875	.26225	.35	.26787221
6	2	1	1	1	.575	.5194999999999999	.6125	.58196527
6	2	1	1	2	.475	.3840625000000001	.475	.42230952
6	2	1	1	3	.5125	.4449375	.5375	.48764491
6	2	1	2	1	.725	.6046250000000003	.7	.67369133
6	2	1	2	2	.5875	.4928124999999999	.5875	.53520769
6	2	1	2	3	.625	.5440625000000002	.6375	.58825725
6	2	2	0	1	.5	.4052500000000001	.49375	.41828382
6	2	2	0	2	.225	.2238749999999999	.30625	.22174083
6	2	2	0	3	.4	.3128124999999999	.4	.31734344
6	2	2	1	1	.7	.5703125	.6625	.64011413
6	2	2	1	2	.5125	.4467499999999999	.54375	.4909251
6	2	2	1	3	.6125	.5034375000000001	.5875	.5491932
6	2	2	2	1	.7875	.6468124999999995	.7375	.72420621
6	2	2	2	2	.6	.5482499999999999	.6375	.59699452
6	2	2	2	3	.7	.5919374999999999	.675	.64160508
6	2	3	0	1	.55	.46175	.55	.47965318
6	2	3	0	2	.3625	.2993750000000001	.38125	.29739392
6	2	3	0	3	.4125	.3591875000000001	.4375	.36702341
6	2	3	1	1	.725	.6169375000000001	.7	.69698066
6	2	3	1	2	.5875	.5015625	.5875	.55414331
6	2	3	1	3	.625	.5527500000000002	.6375	.60975742
6	2	3	2	1	.825	.685125	.775	.7738862
6	2	3	2	2	.6875	.5951250000000002	.69375	.65386111
6	2	3	2	3	.75	.6328125	.725	.69387937
6	2	4	0	1	.5875	.5090624999999998	.6	.53398508
6	2	4	0	2	.4375	.3669374999999999	.45	.36469746
6	2	4	0	3	.45	.4153125000000001	.5125	.42791566
6	2	4	1	1	.7875	.6550624999999997	.7375	.7440961
6	2	4	1	2	.65	.5526250000000003	.6375	.61208338
6	2	4	1	3	.7125	.5976875000000001	.69375	.66304559
6	2	4	2	1	.8625	.7180625000000002	.8	.81375539
6	2	4	2	2	.775	.64	.7375	.70249736
6	2	4	2	3	.775	.669	.75	.73786378
6	2	5	0	1	.625	.5508749999999998	.64375	.58288968
6	2	5	0	2	.4875	.4234999999999999	.5125	.42687196
6	2	5	0	3	.5	.4678749999999998	.5625	.48809221
6	2	5	1	1	.8125	.6856250000000002	.775	.78277254
6	2	5	1	2	.6875	.5966250000000002	.68125	.66352272
6	2	5	1	3	.7125	.6329999999999998	.725	.70843148
6	2	5	2	1	.8625	.7461249999999996	.825	.84944981
6	2	5	2	2	.8125	.6771875000000001	.7625	.74573618
6	2	5	2	3	.7875	.6994999999999998	.7875	.77746457
6	3	1	0	1	.3625	.268875	.35	.2744624
6	3	1	0	2	.125	.1235625	.1875	.12792739
6	3	1	0	3	.3	.2045625	.2875	.21052854
6	3	1	1	1	.4625	.38425	.46875	.40754867
6	3	1	1	2	.2875	.2471250000000002	.325	.2654568
6	3	1	1	3	.325	.2996250000000001	.3875	.32092184
6	3	1	2	1	.525	.4475625000000004	.55	.47273496
6	3	1	2	2	.3375	.3268749999999999	.425	.34907183
6	3	1	2	3	.4125	.3761249999999999	.45	.39675385
6	3	2	0	1	.425	.3335	.4125	.33899269
6	3	2	0	2	.2375	.194875	.25	.20182112
6	3	2	0	3	.3	.255625	.33125	.25609335
6	3	2	1	1	.5375	.4416250000000002	.5375	.46817252
6	3	2	1	2	.3625	.3191249999999999	.4	.33627906
6	3	2	1	3	.425	.3703124999999997	.45	.39004436
6	3	2	2	1	.575	.4999374999999998	.59375	.52960151
6	3	2	2	2	.4125	.3931249999999997	.4875	.41676301
6	3	2	2	3	.5	.4411250000000001	.525	.46074736
6	3	3	0	1	.4875	.3924999999999998	.48125	.39711168
6	3	3	0	2	.3125	.2661875000000001	.3375	.26987016
6	3	3	0	3	.35	.3119374999999998	.38125	.31364578
6	3	3	1	1	.5875	.495625	.59375	.52319026
6	3	3	1	2	.45	.3865	.46875	.40206179
6	3	3	1	3	.5125	.4343124999999998	.51875	.45424664
6	3	3	2	1	.6375	.5526250000000001	.65	.58056372
6	3	3	2	2	.5125	.4555625	.55	.47765526
6	3	3	2	3	.5625	.5018125000000002	.5875	.51856816
6	3	4	0	1	.5375	.4415	.5375	.44574794
6	3	4	0	2	.375	.3317500000000001	.4125	.33013618
6	3	4	0	3	.4	.3743125000000002	.45625	.37239099
6	3	4	1	1	.6375	.5431874999999998	.6375	.57275093
6	3	4	1	2	.5125	.4443125	.5375	.46143323
6	3	4	1	3	.5625	.4895624999999996	.575	.51054662
6	3	4	2	1	.6625	.5980625000000003	.69375	.62583035
6	3	4	2	2	.575	.5110625000000002	.6	.53109252
6	3	4	2	3	.6	.5515625	.6375	.56818849
6	3	5	0	1	.575	.4818124999999999	.5875	.49128294
6	3	5	0	2	.4375	.3863749999999998	.475	.38580993
6	3	5	0	3	.45	.4233749999999998	.51875	.42481437
6	3	5	1	1	.675	.583	.675	.61909109
6	3	5	1	2	.575	.4967499999999999	.5875	.515288
6	3	5	1	3	.6125	.5368125000000002	.625	.56201577
6	3	5	2	1	.725	.6344375	.725	.66707128
6	3	5	2	2	.6	.560375	.6625	.57972878
6	3	5	2	3	.65	.594625	.69375	.61297798
6	4	1	0	1	.3875	.2996874999999999	.38125	.32154804
6	4	1	0	2	.1875	.1418749999999999	.2	.1538409
6	4	1	0	3	.225	.1995000000000001	.26875	.20960411
6	4	1	1	1	.5125	.4112499999999997	.49375	.43960506
6	4	1	1	2	.35	.268875	.35	.28558522
6	4	1	1	3	.425	.3195625	.4	.3322534
6	4	1	2	1	.55	.4688125000000002	.55	.50112355
6	4	1	2	2	.375	.338625	.425	.35443941
6	4	1	2	3	.4625	.3916874999999999	.475	.40140575
6	4	2	0	1	.4625	.3735000000000001	.4625	.4032546
6	4	2	0	2	.3	.2334375	.3125	.2470281
6	4	2	0	3	.35	.2800625000000001	.3625	.29095283
6	4	2	1	1	.55	.4756874999999997	.55625	.5112921
6	4	2	1	2	.4	.3520624999999998	.4375	.36914063
6	4	2	1	3	.45	.4022500000000003	.4875	.41625607
6	4	2	2	1	.6625	.5285625	.625	.56547487
6	4	2	2	2	.4625	.4137499999999998	.5125	.43101692
6	4	2	2	3	.525	.464625	.55	.48430508
6	4	3	0	1	.525	.4454999999999998	.54375	.47544858
6	4	3	0	2	.35	.3163124999999999	.4	.3324323
6	4	3	0	3	.425	.3701249999999998	.4625	.37749019
6	4	3	1	1	.6375	.5356875000000002	.625	.57409281
6	4	3	1	2	.4625	.4245000000000002	.5125	.44386929
6	4	3	1	3	.5125	.4759375000000001	.5625	.48874825
6	4	3	2	1	.675	.5836250000000001	.6875	.6238324
6	4	3	2	2	.55	.4842499999999997	.575	.49999037
6	4	3	2	3	.6	.5313124999999996	.6125	.54984927
6	4	4	0	1	.55	.5038750000000004	.6	.53696704
6	4	4	0	2	.4375	.3927500000000002	.475	.40906948
6	4	4	0	3	.475	.4450624999999998	.5375	.45263636
6	4	4	1	1	.6875	.5861249999999999	.675	.63006479
6	4	4	1	2	.5625	.4926875000000001	.5875	.51245511
6	4	4	1	3	.625	.536	.6375	.55071402
6	4	4	2	1	.7375	.6298749999999999	.725	.66900957
6	4	4	2	2	.575	.5399999999999998	.63125	.56147903
6	4	4	2	3	.65	.5832499999999999	.675	.60441965
6	4	5	0	1	.65	.5524374999999998	.65	.59463876
6	4	5	0	2	.5	.4638749999999996	.5625	.47762543
6	4	5	0	3	.5625	.505375	.6	.51707715
6	4	5	1	1	.7625	.6311875000000001	.7125	.6822198
6	4	5	1	2	.6	.5504374999999996	.6375	.57125992
6	4	5	1	3	.675	.5874375000000002	.68125	.60543352
6	4	5	2	1	.7875	.6732499999999998	.7625	.71791422
6	4	5	2	2	.6625	.5931874999999998	.68125	.61628801
6	4	5	2	3	.7	.6294374999999998	.725	.65389091
7	1	1	0	1	.0875	.0594375	.1	.060623869
7	1	1	0	2	.0375	.0295	.0625	.02865693
7	1	1	0	3	.05	.0391875	.075	.040376153
7	1	1	1	1	.125	.0988125	.15625	.098912627
7	1	1	1	2	.1	.0646875	.1125	.064888112
7	1	1	1	3	.1	.075	.13125	.07499706
7	1	1	2	1	.1875	.1724999999999999	.25	.17346239
7	1	1	2	2	.1625	.136	.2125	.13741012
7	1	1	2	3	.1625	.1514375	.225	.15297611
7	1	2	0	1	.1375	.0738125	.13125	.076905534
7	1	2	0	2	.1125	.045	.0875	.044938598
7	1	2	0	3	.1	.0471875	.0875	.047324192
7	1	2	1	1	.175	.114375	.1875	.11480664
7	1	2	1	2	.15	.080875	.1375	.080394469
7	1	2	1	3	.1375	.084875	.14375	.084271051
7	1	2	2	1	.25	.1862499999999999	.2625	.18831271
7	1	2	2	2	.2125	.151125	.225	.15446711
7	1	2	2	3	.2125	.1615624999999999	.2375	.16380075
7	1	3	0	1	.15	.0888125	.15	.093187205
7	1	3	0	2	.125	.060875	.1125	.060951889
7	1	3	0	3	.125	.060125	.1125	.06053441
7	1	3	1	1	.175	.1278125000000001	.2	.12995514
7	1	3	1	2	.15	.09675	.15	.095542975
7	1	3	1	3	.15	.0964374999999999	.15	.095572799
7	1	3	2	1	.25	.1987500000000001	.275	.20235789
7	1	3	2	2	.2125	.16625	.24375	.1706295
7	1	3	2	3	.225	.1730625000000001	.25	.17626546
7	1	4	0	1	.1875	.1044374999999999	.1625	.10869355
7	1	4	0	2	.125	.074625	.1375	.076458238
7	1	4	0	3	.1375	.0758125	.1375	.07604076
7	1	4	1	1	.2125	.1429374999999999	.2125	.14507385
7	1	4	1	2	.15	.1096875	.175	.11060203
7	1	4	1	3	.15	.1113749999999999	.175	.11051257
7	1	4	2	1	.275	.2118125	.2875	.21634342
7	1	4	2	2	.2375	.1794375	.25	.18613586
7	1	4	2	3	.25	.1871874999999999	.2625	.19177182
7	1	5	0	1	.225	.1201875	.1875	.1241999
7	1	5	0	2	.1375	.090375	.15	.091576934
7	1	5	0	3	.15	.0915624999999999	.15	.091547109
7	1	5	1	1	.2375	.1575625	.225	.15962596
7	1	5	1	2	.1875	.1249375	.1875	.12488577
7	1	5	1	3	.175	.1261875	.1875	.12536289
7	1	5	2	1	.3	.2255	.30625	.22955364
7	1	5	2	2	.2625	.195375	.275	.20140365
7	1	5	2	3	.2625	.2016875	.275	.20656249
7	2	1	0	1	.125	.08275	.125	.084002674
7	2	1	0	2	.05	.0289375	.0625	.030118104
7	2	1	0	3	.075	.0554375	.1	.054480966
7	2	1	1	1	.1625	.1350000000000001	.2	.14077978
7	2	1	1	2	.125	.0995	.1625	.10323651
7	2	1	1	3	.1375	.1098125000000001	.1625	.11194392
7	2	1	2	1	.2125	.1666874999999998	.2375	.17054003
7	2	1	2	2	.175	.1333125	.2	.13749959
7	2	1	2	3	.1875	.142875	.2	.14513348
7	2	2	0	1	.125	.0955	.1375	.097570732
7	2	2	0	2	.0625	.04425	.075	.045624457
7	2	2	0	3	.075	.0451875	.0875	.043537062
7	2	2	1	1	.175	.1477500000000001	.2125	.15512314
7	2	2	1	2	.125	.1133750000000001	.16875	.11951818
7	2	2	1	3	.15	.12525	.1875	.12855361
7	2	2	2	1	.225	.1795624999999999	.25625	.18425719
7	2	2	2	2	.175	.147875	.2125	.15378125
7	2	2	2	3	.2	.158875	.225	.16141514
7	2	3	0	1	.1375	.1091875	.1625	.11116861
7	2	3	0	2	.1	.0596875	.1	.061190445
7	2	3	0	3	.1	.0585625000000001	.1	.059103053
7	2	3	1	1	.1875	.1604375000000001	.225	.16949634
7	2	3	1	2	.1625	.127	.1875	.13556129
7	2	3	1	3	.1875	.137375	.2	.14489493
7	2	3	2	1	.2875	.1914374999999999	.275	.19785507
7	2	3	2	2	.25	.1619999999999999	.2375	.16967526
7	2	3	2	3	.2625	.1708749999999999	.24375	.17772664
7	2	4	0	1	.1375	.1230625	.1875	.12396135
7	2	4	0	2	.1375	.0745625	.125	.0758022
7	2	4	0	3	.1125	.0755625	.125	.07499706
7	2	4	1	1	.2	.1736249999999999	.25	.18288548
7	2	4	1	2	.1875	.1403125	.20625	.15097818
7	2	4	1	3	.1875	.1506875	.2125	.16007325
7	2	4	2	1	.2875	.204125	.2875	.2095743
7	2	4	2	2	.275	.1765625	.25	.18458521
7	2	4	2	3	.275	.185375	.2625	.19177182
7	2	5	0	1	.1375	.1340000000000002	.2	.13678391
7	2	5	0	2	.1375	.088875	.1375	.090145573
7	2	5	0	3	.1125	.09175	.15	.093217023
7	2	5	1	1	.2125	.18425	.2625	.19609571
7	2	5	1	2	.2	.1530625	.21875	.16588813
7	2	5	1	3	.1875	.1621250000000001	.225	.17480429
7	2	5	2	1	.2875	.2129374999999999	.2875	.22123387
7	2	5	2	2	.275	.1876250000000001	.2625	.19845147
7	2	5	2	3	.275	.195625	.275	.20459437
7	3	1	0	1	.0875	.06125	.1125	.058268096
7	3	1	0	2	.0375	.0285625	.0625	.026599357
7	3	1	0	3	.0625	.036875	.075	.035336588
7	3	1	1	1	.1	.0803125	.1375	.08337646
7	3	1	1	2	.0625	.048	.0875	.050544739
7	3	1	1	3	.075	.053375	.1	.056687642
7	3	1	2	1	.125	.107625	.16875	.1126596
7	3	1	2	2	.0875	.0773125	.125	.084092133
7	3	1	2	3	.1	.0839375	.1375	.091278732
7	3	2	0	1	.1	.0744375	.13125	.071746692
7	3	2	0	2	.1	.042125	.0875	.039332457
7	3	2	0	3	.0875	.046625	.0875	.04407382
7	3	2	1	1	.1125	.096125	.1625	.098018028
7	3	2	1	2	.1	.0629375	.125	.064828478
7	3	2	1	3	.0875	.0693125	.125	.071627416
7	3	2	2	1	.1375	.1223124999999999	.1875	.12768884
7	3	2	2	2	.125	.091875	.15	.099956326
7	3	2	2	3	.125	.100125	.1625	.10776914
7	3	3	0	1	.125	.0869375000000001	.15	.085284933
7	3	3	0	2	.1	.056375	.1	.052095376
7	3	3	0	3	.1125	.060875	.1125	.056926202
7	3	3	1	1	.125	.10875	.175	.11197375
7	3	3	1	2	.1	.078375	.14375	.078754373
7	3	3	1	3	.1125	.0839375	.15	.085672587
7	3	3	2	1	.1625	.13475	.2	.14206204
7	3	3	2	2	.1375	.1075	.175	.11531357
7	3	3	2	3	.15	.1153125	.175	.12300711
7	3	4	0	1	.125	.1006875	.1625	.09727253
7	3	4	0	2	.1125	.070125	.125	.064709194
7	3	4	0	3	.1125	.07675	.13125	.07022588
7	3	4	1	1	.1375	.1218749999999999	.19375	.12512432
7	3	4	1	2	.1125	.092	.1625	.09250135
7	3	4	1	3	.1125	.09875	.1625	.099151187
7	3	4	2	1	.1625	.148375	.225	.15536171
7	3	4	2	2	.1625	.122125	.1875	.12986569
7	3	4	2	3	.1625	.1295625000000001	.2	.13746977
7	3	5	0	1	.1375	.113375	.1875	.10920049
7	3	5	0	2	.1125	.0845625	.15	.076666981
7	3	5	0	3	.1125	.0882500000000001	.15	.081945099
7	3	5	1	1	.15	.1345625	.2	.13824509
7	3	5	1	2	.1375	.1064999999999999	.175	.10523444
7	3	5	1	3	.1125	.111375	.175	.11203339
7	3	5	2	1	.1875	.1608125	.2375	.168065
7	3	5	2	2	.1625	.1365	.2125	.14376177
7	3	5	2	3	.1625	.1434375	.21875	.15151495
7	4	1	0	1	.0875	.0636875	.11875	.068436682
7	4	1	0	2	.05	.03175	.06875	.03530677
7	4	1	0	3	.0625	.0315625	.0625	.032921176
7	4	1	1	1	.0875	.085375	.1375	.090175398
7	4	1	1	2	.0625	.0520625	.1	.056299981
7	4	1	1	3	.075	.0570625	.1125	.058655754
7	4	1	2	1	.1	.10475	.1625	.11230177
7	4	1	2	2	.0625	.0729375	.1375	.07273075
7	4	1	2	3	.075	.0776875	.1375	.073744625
7	4	2	0	1	.0875	.0810625	.1375	.087103948
7	4	2	0	2	.075	.0490625	.0875	.052960154
7	4	2	0	3	.075	.0525625	.1	.052930333
7	4	2	1	1	.0875	.102125	.1625	.10824626
7	4	2	1	2	.075	.0704375	.125	.073863909
7	4	2	1	3	.075	.075875	.1375	.076189861
7	4	2	2	1	.1625	.1223125	.1875	.12923947
7	4	2	2	2	.0875	.0901875	.15	.089698277
7	4	2	2	3	.1	.0964375	.1625	.10043345
7	4	3	0	1	.1125	.097625	.1625	.10463805
7	4	3	0	2	.075	.066625	.1125	.070345156
7	4	3	0	3	.0875	.0704375	.125	.069808401
7	4	3	1	1	.15	.1188125	.1875	.12512432
7	4	3	1	2	.1	.0883125	.15	.090801612
7	4	3	1	3	.1	.0945625	.1625	.092382066
7	4	3	2	1	.175	.1374375000000001	.2125	.1456106
7	4	3	2	2	.1625	.108125	.175	.10678508
7	4	3	2	3	.175	.1135625	.175	.11755007
7	4	4	0	1	.125	.1133125	.175	.1205917
7	4	4	0	2	.1	.084625	.1375	.087223224
7	4	4	0	3	.0875	.088625	.15	.085940972
7	4	4	1	1	.1625	.1348125	.2125	.141406
7	4	4	1	2	.15	.104875	.175	.10735166
7	4	4	1	3	.1375	.111125	.175	.10806734
7	4	4	2	1	.2	.152875	.225	.14906971
7	4	4	2	2	.175	.1227500000000001	.19375	.12264927
7	4	4	2	3	.1875	.13125	.2	.13353354
7	4	5	0	1	.1625	.1295625000000001	.2	.13639624
7	4	5	0	2	.125	.1012500000000001	.16875	.10296813
7	4	5	0	3	.125	.1048125	.1625	.1012684
7	4	5	1	1	.2	.1505	.225	.15747893
7	4	5	1	2	.1875	.1220000000000001	.1875	.12306675
7	4	5	1	3	.1875	.127625	.2	.12309657
7	4	5	2	1	.2375	.167375	.25	.16320434
7	4	5	2	2	.2	.140875	.2125	.13743995
7	4	5	2	3	.2125	.146125	.2125	.14850312
8	1	1	0	1	.225	.1123749999999999	.175	.11662565
8	1	1	0	2	.1	.054125	.1	.052781232
8	1	1	0	3	.1625	.085875	.1375	.090175398
8	1	1	1	1	.3625	.1898125	.2625	.19567822
8	1	1	1	2	.2375	.1275	.175	.13180399
8	1	1	1	3	.2625	.1470624999999999	.2125	.14492474
8	1	1	2	1	.4375	.2948749999999999	.375	.30747306
8	1	1	2	2	.3625	.2394374999999999	.3125	.2353387
8	1	1	2	3	.3625	.2579375	.3375	.25621262
8	1	2	0	1	.3	.1411250000000001	.2125	.14763835
8	1	2	0	2	.1875	.083625	.1375	.084300876
8	1	2	0	3	.2	.0973125000000001	.15	.099419564
8	1	2	1	1	.4125	.2175625000000001	.2875	.22302307
8	1	2	1	2	.3	.1566875000000001	.225	.16126604
8	1	2	1	3	.325	.1684375000000001	.2375	.16392002
8	1	2	2	1	.4875	.3163124999999999	.4	.3322832
8	1	2	2	2	.4125	.262	.34375	.2620275
8	1	2	2	3	.4125	.2753749999999999	.3625	.27401513
8	1	3	0	1	.3375	.1676875	.2375	.17554979
8	1	3	0	2	.25	.114125	.175	.11453826
8	1	3	0	3	.2625	.124	.1875	.12736082
8	1	3	1	1	.425	.2401875	.3125	.24720702
8	1	3	1	2	.3625	.1873749999999999	.24375	.18962479
8	1	3	1	3	.3625	.192625	.2625	.18750757
8	1	3	2	1	.5	.3378125	.41875	.35604969
8	1	3	2	2	.425	.2853125000000001	.3625	.28636056
8	1	3	2	3	.4375	.2948750000000001	.3875	.2949487
8	1	4	0	1	.4375	.1935	.2625	.2019404
8	1	4	0	2	.3	.1408749999999999	.2	.14295663
8	1	4	0	3	.325	.1508125	.21875	.15607738
8	1	4	1	1	.4875	.262875	.33125	.2708542
8	1	4	1	2	.3875	.21125	.28125	.21559791
8	1	4	1	3	.4	.2169375000000001	.2875	.21190025
8	1	4	2	1	.55	.3590000000000002	.44375	.37972668
8	1	4	2	2	.4625	.3063125	.3875	.30884477
8	1	4	2	3	.4875	.3156875000000001	.40625	.31743291
8	1	5	0	1	.4625	.2191875000000001	.29375	.22755571
8	1	5	0	2	.3125	.166875	.2375	.17036112
8	1	5	0	3	.35	.177375	.24375	.18476413
8	1	5	1	1	.5	.2848749999999998	.3625	.29393482
8	1	5	1	2	.4125	.2335	.3	.23981169
8	1	5	1	3	.425	.2389375	.3125	.23590527
8	1	5	2	1	.5625	.3806250000000002	.475	.40262836
8	1	5	2	2	.4875	.3275	.4125	.33120969
8	1	5	2	3	.5	.3366250000000002	.4375	.34033459
8	2	1	0	1	.2125	.137625	.2	.14212167
8	2	1	0	2	.1	.055375	.0875	.054719526
8	2	1	0	3	.1625	.0988125	.15	.096527033
8	2	1	1	1	.325	.233125	.3125	.24174997
8	2	1	1	2	.2625	.1747500000000001	.2375	.1764742
8	2	1	1	3	.2625	.1931875000000001	.26875	.19341192
8	2	1	2	1	.4625	.2919374999999997	.375	.30866584
8	2	1	2	2	.3375	.235375	.3	.23617366
8	2	1	2	3	.3875	.2522500000000002	.325	.25129235
8	2	2	0	1	.2625	.163875	.225	.16848247
8	2	2	0	2	.125	.0865	.1375	.086239167
8	2	2	0	3	.2125	.107875	.1625	.10496607
8	2	2	1	1	.3875	.255875	.3375	.26760384
8	2	2	1	2	.275	.20175	.275	.20557843
8	2	2	1	3	.325	.2228749999999999	.3	.22326164
8	2	2	2	1	.5125	.3139375000000001	.39375	.3327007
8	2	2	2	2	.3875	.261	.3375	.26289228
8	2	2	2	3	.4375	.2793125000000001	.3625	.27839863
8	2	3	0	1	.2875	.190125	.2625	.19490291
8	2	3	0	2	.175	.11825	.175	.11680457
8	2	3	0	3	.2	.1203125000000001	.175	.12053206
8	2	3	1	1	.4	.2780625000000001	.3625	.29241401
8	2	3	1	2	.3125	.2263125	.3	.23247598
8	2	3	1	3	.35	.2406875	.325	.24670008
8	2	3	2	1	.5625	.3351874999999998	.41875	.35676536
8	2	3	2	2	.45	.2833749999999999	.3625	.28776211
8	2	3	2	3	.4875	.2964375000000001	.375	.30010754
8	2	4	0	1	.3125	.213625	.2875	.2185799
8	2	4	0	2	.25	.1473750000000001	.2125	.14435816
8	2	4	0	3	.2375	.15075	.225	.15154476
8	2	4	1	1	.4	.2998125	.3875	.31442109
8	2	4	1	2	.3625	.249	.33125	.25815094
8	2	4	1	3	.375	.2625625	.3375	.27136114
8	2	4	2	1	.575	.3573750000000001	.45	.3785637
8	2	4	2	2	.5	.3061250000000001	.3875	.31042522
8	2	4	2	3	.5125	.3180625000000001	.4125	.32151821
8	2	5	0	1	.325	.23425	.3125	.24151142
8	2	5	0	2	.3	.1727500000000001	.25	.1700331
8	2	5	0	3	.25	.1790625000000001	.25	.18184179
8	2	5	1	1	.4375	.3185625000000001	.40625	.3361598
8	2	5	1	2	.3875	.2695625	.35	.28203666
8	2	5	1	3	.3875	.2827499999999999	.36875	.29429266
8	2	5	2	1	.6125	.3745000000000001	.4625	.40030241
8	2	5	2	2	.5375	.3254374999999999	.4125	.33216393
8	2	5	2	3	.55	.3372499999999999	.425	.34283945
8	3	1	0	1	.1375	.113375	.175	.11012492
8	3	1	0	2	.0875	.0586875	.1	.056031603
8	3	1	0	3	.1	.072125	.125	.070345156
8	3	1	1	1	.25	.163125	.225	.16362183
8	3	1	1	2	.1625	.1075	.1625	.1089023
8	3	1	1	3	.1875	.1194375	.1875	.12157576
8	3	1	2	1	.275	.198	.26875	.20044941
8	3	1	2	2	.2125	.14675	.2125	.15333396
8	3	1	2	3	.225	.1590625	.225	.16579868
8	3	2	0	1	.2	.1406875	.2	.13797671
8	3	2	0	2	.1625	.086875	.1375	.084509611
8	3	2	0	3	.175	.0991875	.1625	.09581136
8	3	2	1	1	.275	.190375	.2625	.19040009
8	3	2	1	2	.225	.1363125000000001	.2	.13717157
8	3	2	1	3	.225	.1505	.225	.15088873
8	3	2	2	1	.3125	.2236875	.3	.22639273
8	3	2	2	2	.2625	.174625	.25	.18243818
8	3	2	2	3	.275	.1891874999999999	.2625	.19567822
8	3	3	0	1	.2375	.165	.225	.16365165
8	3	3	0	2	.175	.1175625	.175	.11191411
8	3	3	0	3	.225	.1284375	.1875	.12458757
8	3	3	1	1	.3125	.2123125	.2875	.21521026
8	3	3	1	2	.25	.16625	.225	.1641884
8	3	3	1	3	.275	.1773750000000001	.2375	.17850196
8	3	3	2	1	.35	.2463750000000002	.31875	.25132218
8	3	3	2	2	.3	.2031250000000001	.28125	.2097234
8	3	3	2	3	.325	.2163124999999999	.29375	.22332127
8	3	4	0	1	.2875	.1877499999999999	.2625	.18589729
8	3	4	0	2	.25	.143875	.2125	.1370821
8	3	4	0	3	.2625	.155625	.225	.14969593
8	3	4	1	1	.3375	.2351875	.31875	.23858906
8	3	4	1	2	.3	.1915000000000001	.2625	.18998262
8	3	4	1	3	.3125	.2031250000000001	.275	.2035805
8	3	4	2	1	.375	.2706250000000001	.35	.27508864
8	3	4	2	2	.3375	.2283749999999999	.3125	.23495103
8	3	4	2	3	.3625	.2410625	.325	.24807179
8	3	5	0	1	.3125	.2088750000000001	.29375	.20805348
8	3	5	0	2	.2625	.16725	.2375	.16087839
8	3	5	0	3	.275	.1775	.25	.17247833
8	3	5	1	1	.3625	.255875	.34375	.26158023
8	3	5	1	2	.325	.214875	.29375	.21416657
8	3	5	1	3	.35	.2255625	.3125	.22749606
8	3	5	2	1	.4125	.2914374999999998	.375	.29766229
8	3	5	2	2	.3625	.25175	.33125	.25943318
8	3	5	2	3	.3875	.2637500000000001	.35625	.27237502
8	4	1	0	1	.225	.1213125	.175	.12181432
8	4	1	0	2	.1375	.062125	.10625	.064142615
8	4	1	0	3	.1375	.06825	.125	.066408932
8	4	1	1	1	.25	.1726875	.2375	.17235905
8	4	1	1	2	.175	.11225	.16875	.11510484
8	4	1	1	3	.2	.1240625	.1875	.12378243
8	4	1	2	1	.275	.2014999999999999	.275	.20531005
8	4	1	2	2	.1875	.14325	.2125	.14349338
8	4	1	2	3	.2125	.154375	.225	.15041161
8	4	2	0	1	.25	.1551249999999999	.225	.1559581
8	4	2	0	2	.1875	.0983125	.15	.099896684
8	4	2	0	3	.1875	.1083125000000001	.1625	.10612904
8	4	2	1	1	.275	.2034375000000001	.26875	.20399797
8	4	2	1	2	.2	.1483125	.2125	.14903989
8	4	2	1	3	.2125	.1603125	.225	.15816478
8	4	2	2	1	.3625	.2315625	.3	.2350405
8	4	2	2	2	.2375	.1768125	.24375	.17638475
8	4	2	2	3	.2875	.1892500000000001	.2625	.19362065
8	4	3	0	1	.275	.1861874999999999	.2625	.18711992
8	4	3	0	2	.2	.1331875	.2	.13371246
8	4	3	0	3	.2125	.1470625	.20625	.14104815
8	4	3	1	1	.3375	.23125	.30625	.2331022
8	4	3	1	2	.25	.1813124999999999	.25	.18151377
8	4	3	1	3	.2875	.1949375	.2625	.19078776
8	4	3	2	1	.4	.257625	.3375	.26193807
8	4	3	2	2	.35	.20925	.2875	.2074869
8	4	3	2	3	.3625	.2201875	.3	.22493155
8	4	4	0	1	.3	.2131875	.2875	.21521026
8	4	4	0	2	.225	.165875	.225	.16553029
8	4	4	0	3	.2625	.178625	.2375	.17200121
8	4	4	1	1	.375	.2570000000000001	.3375	.25904551
8	4	4	1	2	.3375	.2113125	.2875	.21193007
8	4	4	1	3	.35	.2212500000000001	.3	.21852027
8	4	4	2	1	.4125	.2818125	.3625	.27511844
8	4	4	2	2	.3625	.234125	.325	.23495103
8	4	4	2	3	.3875	.2465625	.33125	.25191855
8	4	5	0	1	.3625	.2365625000000001	.3125	.24177979
8	4	5	0	2	.3	.195875	.26875	.19490291
8	4	5	0	3	.3	.2029375000000001	.275	.20053887
8	4	5	1	1	.4375	.2804999999999999	.3625	.28483975
8	4	5	1	2	.375	.2373749999999999	.31875	.23802249
8	4	5	1	3	.4	.2470625000000002	.325	.24431449
8	4	5	2	1	.4875	.3056249999999999	.40625	.29927257
8	4	5	2	2	.4	.2611875	.34375	.25958228
8	4	5	2	3	.425	.2702499999999999	.35	.27693745
9	1	1	0	1	.3375	.242375	.33125	.25949281
9	1	1	0	2	.15	.1104374999999999	.1625	.11358402
9	1	1	0	3	.275	.192375	.275	.20817277
9	1	1	1	1	.5125	.3660624999999998	.4625	.37743056
9	1	1	1	2	.3375	.2498125000000001	.3375	.26047689
9	1	1	1	3	.4125	.2952499999999999	.375	.29897436
9	1	1	2	1	.575	.4858750000000002	.5875	.53651977
9	1	1	2	2	.4875	.3887499999999997	.4875	.4113358
9	1	1	2	3	.5125	.4302499999999997	.525	.44962454
9	1	2	0	1	.4625	.298	.39375	.3199676
9	1	2	0	2	.275	.1746249999999999	.25	.18354152
9	1	2	0	3	.3	.2204374999999999	.3125	.23289347
9	1	2	1	1	.5875	.4139375000000002	.49375	.42523184
9	1	2	1	2	.4375	.30325	.3875	.31695578
9	1	2	1	3	.5	.341	.43125	.34409189
9	1	2	2	1	.6125	.5220625000000002	.625	.58005679
9	1	2	2	2	.525	.4330000000000001	.53125	.46265584
9	1	2	2	3	.55	.4649375000000001	.5625	.48791331
9	1	3	0	1	.525	.3490625000000002	.4375	.37507477
9	1	3	0	2	.3625	.2365	.325	.24741577
9	1	3	0	3	.375	.2718124999999999	.375	.28647983
9	1	3	1	1	.6125	.454	.55	.46870929
9	1	3	1	2	.5125	.3583125	.45	.3704825
9	1	3	1	3	.525	.3885624999999998	.4875	.39162484
9	1	3	2	1	.675	.5560624999999999	.65	.62135738
9	1	3	2	2	.5625	.47525	.5875	.50860834
9	1	3	2	3	.5875	.5029374999999999	.6	.52933317
9	1	4	0	1	.6375	.3973125000000003	.475	.42472491
9	1	4	0	2	.4375	.29225	.3875	.30592242
9	1	4	0	3	.4625	.3257499999999999	.4125	.34313765
9	1	4	1	1	.7	.4938750000000003	.59375	.51081496
9	1	4	1	2	.55	.4057499999999998	.5	.42028177
9	1	4	1	3	.5875	.4313749999999998	.5375	.4362056
9	1	4	2	1	.75	.5891875	.68125	.6610477
9	1	4	2	2	.625	.5108124999999997	.6125	.55038601
9	1	4	2	3	.65	.5370000000000001	.6375	.56902343
9	1	5	0	1	.6875	.4387499999999999	.525	.47136325
9	1	5	0	2	.4875	.3428125000000001	.4375	.35879311
9	1	5	0	3	.525	.368625	.4625	.38503462
9	1	5	1	1	.725	.5277499999999997	.61875	.55119115
9	1	5	1	2	.6	.4483124999999999	.55	.46522036
9	1	5	1	3	.625	.4716875000000001	.575	.47902697
9	1	5	2	1	.8	.6188125000000002	.7125	.69769633
9	1	5	2	2	.675	.5451249999999997	.64375	.58953953
9	1	5	2	3	.7	.5679375000000001	.65625	.60784894
9	2	1	0	1	.3625	.2876250000000002	.375	.2955451
9	2	1	0	2	.1875	.1141875	.175	.11367348
9	2	1	0	3	.275	.2164375000000001	.3	.21494187
9	2	1	1	1	.4875	.4168749999999999	.5	.45600599
9	2	1	1	2	.4375	.2996875000000001	.3875	.32509661
9	2	1	1	3	.425	.3398125	.43125	.36317664
9	2	1	2	1	.6125	.4915	.5875	.54561484
9	2	1	2	2	.5	.3884375000000002	.475	.41879076
9	2	1	2	3	.5375	.4305625	.525	.44855103
9	2	2	0	1	.45	.3408750000000003	.425	.34981731
9	2	2	0	2	.2375	.1839375	.2625	.1803508
9	2	2	0	3	.3625	.2498124999999999	.325	.24577567
9	2	2	1	1	.5875	.460625	.55	.50538778
9	2	2	1	2	.45	.3528125000000004	.45	.3828876
9	2	2	1	3	.5125	.3909375000000002	.475	.41518256
9	2	2	2	1	.7	.5303750000000002	.625	.59073234
9	2	2	2	2	.5375	.4374374999999999	.53125	.47100541
9	2	2	2	3	.6125	.4735000000000001	.5625	.49289322
9	2	3	0	1	.4875	.3878750000000001	.48125	.40104792
9	2	3	0	2	.3125	.2460000000000001	.325	.24210781
9	2	3	0	3	.3625	.2821875	.3625	.28385568
9	2	3	1	1	.6	.4989999999999998	.6	.55253303
9	2	3	1	2	.475	.39925	.5	.43563899
9	2	3	1	3	.525	.4301875000000001	.525	.46563783
9	2	3	2	1	.75	.565375	.6625	.63495523
9	2	3	2	2	.5625	.4791250000000001	.575	.51916456
9	2	3	2	3	.65	.5082500000000002	.6	.53813004
9	2	4	0	1	.525	.4257499999999997	.525	.44527084
9	2	4	0	2	.3875	.2987499999999999	.3875	.29569417
9	2	4	0	3	.4	.3239375000000001	.4125	.33079222
9	2	4	1	1	.65	.5329375000000001	.6375	.59314775
9	2	4	1	2	.5375	.4414375	.5375	.48311231
9	2	4	1	3	.6	.4686250000000001	.56875	.51078516
9	2	4	2	1	.7875	.5967500000000002	.6875	.67285633
9	2	4	2	2	.6625	.5165	.6125	.56094223
9	2	4	2	3	.7	.5421874999999997	.6375	.57755196
9	2	5	0	1	.5375	.4603125000000003	.5625	.4864223
9	2	5	0	2	.45	.3448750000000001	.4375	.34653711
9	2	5	0	3	.4375	.3651249999999999	.4625	.37385216
9	2	5	1	1	.6625	.5635000000000001	.65	.62997532
9	2	5	1	2	.5625	.4778749999999997	.5875	.52667916
9	2	5	1	3	.6	.5040624999999995	.6	.55220503
9	2	5	2	1	.8125	.6250000000000001	.7125	.70858061
9	2	5	2	2	.7125	.5484374999999999	.6375	.60012561
9	2	5	2	3	.75	.5732499999999998	.6625	.6159898
9	3	1	0	1	.3	.2388125	.3125	.24655098
9	3	1	0	2	.15	.1106875	.1625	.11155627
9	3	1	0	3	.1875	.152375	.2125	.15467586
9	3	1	1	1	.4	.3169999999999998	.4	.33252177
9	3	1	1	2	.2875	.2090625	.275	.22022
9	3	1	1	3	.35	.2374999999999999	.3125	.25003991
9	3	1	2	1	.4375	.3624375	.45	.3776691
9	3	1	2	2	.3375	.2634375	.325	.27738476
9	3	1	2	3	.4	.2934375	.375	.3076818
9	3	2	0	1	.4	.2887500000000001	.3625	.29957077
9	3	2	0	2	.225	.17	.225	.17191176
9	3	2	0	3	.3125	.201875	.275	.20047922
9	3	2	1	1	.475	.3658749999999999	.45	.38103876
9	3	2	1	2	.3625	.2674375	.35	.27768296
9	3	2	1	3	.4	.2986250000000001	.3875	.30896404
9	3	2	2	1	.5125	.4091875	.5	.42570898
9	3	2	2	2	.3875	.3185000000000001	.4	.3324323
9	3	2	2	3	.45	.3498125	.4375	.36261004
9	3	3	0	1	.45	.3356250000000001	.4125	.34954894
9	3	3	0	2	.3	.2285624999999999	.3125	.22842048
9	3	3	0	3	.3625	.252875	.33125	.25299209
9	3	3	1	1	.525	.4090000000000002	.5	.42705086
9	3	3	1	2	.4125	.3236250000000001	.4125	.33159736
9	3	3	1	3	.45	.3495000000000003	.4375	.36225221
9	3	3	2	1	.55	.4525625000000001	.55	.47160181
9	3	3	2	2	.4625	.3709999999999999	.45625	.38285777
9	3	3	2	3	.5	.400125	.475	.41401958
9	3	4	0	1	.4875	.3761875000000001	.4625	.39275798
9	3	4	0	2	.4	.2788125000000001	.35	.27947217
9	3	4	0	3	.4125	.3003125	.38125	.30061448
9	3	4	1	1	.55	.4487500000000001	.54375	.47043884
9	3	4	1	2	.475	.3701875000000001	.45	.38047218
9	3	4	1	3	.5125	.394125	.475	.40978515
9	3	4	2	1	.575	.4895624999999997	.575	.51299185
9	3	4	2	2	.5125	.4160625	.5125	.42854187
9	3	4	2	3	.5625	.4424375000000005	.525	.45910728
9	3	5	0	1	.5125	.410875	.50625	.43423748
9	3	5	0	2	.4375	.3246874999999998	.4125	.32730329
9	3	5	0	3	.45	.3399375000000001	.425	.34424099
9	3	5	1	1	.575	.4834375000000002	.575	.51144123
9	3	5	1	2	.5125	.4133749999999999	.5	.42573878
9	3	5	1	3	.55	.4347500000000001	.525	.45433608
9	3	5	2	1	.6125	.5222500000000002	.6125	.55062455
9	3	5	2	2	.55	.4557499999999999	.54375	.47163162
9	3	5	2	3	.5875	.4787500000000003	.58125	.50013947
9	4	1	0	1	.375	.2464374999999999	.31875	.25859824
9	4	1	0	2	.2	.1221874999999999	.175	.12819578
9	4	1	0	3	.25	.1461875000000001	.2125	.15050106
9	4	1	1	1	.425	.3375624999999999	.4125	.35059264
9	4	1	1	2	.2875	.2206874999999999	.29375	.23176031
9	4	1	1	3	.3625	.2518125	.325	.25818074
9	4	1	2	1	.45	.3809374999999999	.4625	.39854303
9	4	1	2	2	.325	.2716874999999999	.3375	.28066495
9	4	1	2	3	.3875	.3075625	.38125	.31102163
9	4	2	0	1	.4375	.3107499999999997	.4	.32566318
9	4	2	0	2	.325	.1943125	.2625	.20390852
9	4	2	0	3	.3375	.2235624999999999	.3	.22767498
9	4	2	1	1	.4625	.3940624999999999	.48125	.40826434
9	4	2	1	2	.3375	.2883125	.3625	.29796049
9	4	2	1	3	.3875	.3228749999999999	.40625	.32715419
9	4	2	2	1	.5375	.4325000000000001	.525	.45096645
9	4	2	2	2	.4	.334875	.41875	.34355512
9	4	2	2	3	.4875	.3694999999999999	.45	.38056165
9	4	3	0	1	.475	.3722500000000004	.4625	.38652563
9	4	3	0	2	.3375	.2623749999999999	.34375	.27294159
9	4	3	0	3	.3875	.2975	.38125	.29861653
9	4	3	1	1	.525	.4425624999999999	.5375	.46098593
9	4	3	1	2	.375	.3494375000000001	.4375	.35912111
9	4	3	1	3	.4625	.3831874999999998	.4625	.38715184
9	4	3	2	1	.5875	.4788125000000001	.575	.50058675
9	4	3	2	2	.4875	.3937500000000002	.5	.40095845
9	4	3	2	3	.525	.4236874999999996	.5125	.43560919
9	4	4	0	1	.4875	.4188750000000002	.5	.44067857
9	4	4	0	2	.3625	.3275625000000001	.4125	.33499682
9	4	4	0	3	.45	.3569999999999999	.4375	.35947895
9	4	4	1	1	.575	.4858125	.56875	.50944328
9	4	4	1	2	.5125	.404125	.4875	.41545093
9	4	4	1	3	.5375	.4314375000000004	.5125	.43906829
9	4	4	2	1	.6125	.5155624999999998	.6	.53982973
9	4	4	2	2	.5375	.4388125	.53125	.45189086
9	4	4	2	3	.5625	.4652500000000001	.55625	.4828141
9	4	5	0	1	.55	.4583750000000004	.54375	.48770458
9	4	5	0	2	.45	.3822500000000001	.475	.3907004
9	4	5	0	3	.4875	.4048750000000003	.4875	.41264784
9	4	5	1	1	.65	.5241250000000002	.60625	.55563432
9	4	5	1	2	.55	.449625	.55	.46438539
9	4	5	1	3	.5875	.4755000000000001	.55625	.48773438
9	4	5	2	1	.675	.5529375000000001	.6375	.58384395
9	4	5	2	2	.5875	.48125	.58125	.49846953
9	4	5	2	3	.6125	.5044375000000003	.59375	.52742469
10	1	1	0	1	.225	.172625	.25	.17399915
10	1	1	0	2	.0875	.0799375	.125	.081050508
10	1	1	0	3	.15	.1361875	.20625	.14057104
10	1	1	1	1	.35	.2769999999999999	.3625	.30028644
10	1	1	1	2	.225	.1976249999999999	.2625	.20033012
10	1	1	1	3	.2875	.2275	.30625	.25108361
10	1	1	2	1	.4875	.3698750000000001	.4625	.41079903
10	1	1	2	2	.35	.2946250000000001	.375	.31600153
10	1	1	2	3	.4125	.3265625000000001	.4125	.36454836
10	1	2	0	1	.2875	.2149999999999999	.2875	.2185799
10	1	2	0	2	.1625	.1215625000000001	.175	.12679423
10	1	2	0	3	.1875	.1639375	.23125	.17039095
10	1	2	1	1	.4125	.315625	.4	.34188521
10	1	2	1	2	.3125	.236	.3125	.24219728
10	1	2	1	3	.35	.2678749999999999	.35	.29333842
10	1	2	2	1	.5375	.4022500000000004	.4875	.44840193
10	1	2	2	2	.4125	.3271250000000001	.40625	.35479724
10	1	2	2	3	.475	.3606249999999999	.4375	.4031055
10	1	3	0	1	.325	.2548749999999997	.34375	.26163986
10	1	3	0	2	.2375	.1649375	.2375	.17158374
10	1	3	0	3	.2375	.203125	.275	.21187043
10	1	3	1	1	.45	.3503749999999999	.4375	.38193336
10	1	3	1	2	.375	.2790625	.3625	.2826629
10	1	3	1	3	.3875	.3055625	.3875	.33404258
10	1	3	2	1	.5625	.4321250000000002	.5125	.48364905
10	1	3	2	2	.4625	.3622500000000002	.44375	.39287725
10	1	3	2	3	.4875	.3956249999999998	.4875	.44038036
10	1	4	0	1	.3875	.2925	.375	.30389467
10	1	4	0	2	.2625	.2074375000000001	.28125	.21503134
10	1	4	0	3	.275	.2433125000000002	.3125	.25803164
10	1	4	1	1	.4875	.3816249999999999	.475	.42093778
10	1	4	1	2	.3875	.3155000000000001	.4	.32259175
10	1	4	1	3	.4125	.338375	.425	.37441874
10	1	4	2	1	.5875	.4554374999999999	.54375	.51513886
10	1	4	2	2	.475	.3934374999999997	.475	.42922774
10	1	4	2	3	.5125	.4220624999999997	.5	.47526965
10	1	5	0	1	.4375	.3275	.425	.34385332
10	1	5	0	2	.275	.2498125	.325	.25731596
10	1	5	0	3	.3	.2681249999999999	.34375	.28868651
10	1	5	1	1	.5	.4113125	.5	.45666203
10	1	5	1	2	.4125	.3484375	.4375	.36168563
10	1	5	1	3	.4375	.3714374999999998	.475	.41229001
10	1	5	2	1	.5875	.4780625000000001	.5625	.54501843
10	1	5	2	2	.5125	.4208750000000001	.5125	.46361008
10	1	5	2	3	.525	.4474999999999997	.5375	.50771374
10	2	1	0	1	.2375	.1660624999999999	.2375	.17665312
10	2	1	0	2	.0875	.0663125	.1125	.070792459
10	2	1	0	3	.2125	.13825	.2125	.14552113
10	2	1	1	1	.35	.2709375	.35	.29238418
10	2	1	1	2	.225	.1909374999999999	.2625	.2035805
10	2	1	1	3	.2625	.2276250000000001	.3125	.24300241
10	2	1	2	1	.475	.3634375000000001	.45	.39177391
10	2	1	2	2	.35	.2885	.3625	.30789053
10	2	1	2	3	.4	.3205624999999999	.4	.34385332
10	2	2	0	1	.2875	.2016250000000001	.275	.21270539
10	2	2	0	2	.125	.1035625	.16875	.10958815
10	2	2	0	3	.225	.158625	.2375	.16636525
10	2	2	1	1	.4125	.306125	.3875	.32998708
10	2	2	1	2	.275	.2259375	.3	.24252529
10	2	2	1	3	.2875	.2650000000000001	.35	.28167883
10	2	2	2	1	.5125	.3959999999999997	.4875	.42705086
10	2	2	2	2	.3875	.3223125000000001	.4	.34433046
10	2	2	2	3	.425	.3553125000000001	.4375	.38029325
10	2	3	0	1	.325	.23425	.3125	.24804197
10	2	3	0	2	.2125	.1409375	.2125	.14763835
10	2	3	0	3	.175	.1680625000000001	.25	.18026133
10	2	3	1	1	.45	.3365624999999997	.425	.36690411
10	2	3	1	2	.325	.2603125000000001	.3375	.28081405
10	2	3	1	3	.3625	.2965625000000001	.375	.31931156
10	2	3	2	1	.5625	.4239375	.5125	.46027026
10	2	3	2	2	.45	.3531874999999999	.4375	.38077039
10	2	3	2	3	.5	.3873749999999998	.4625	.41604733
10	2	4	0	1	.3625	.266625	.3625	.28176829
10	2	4	0	2	.2375	.17525	.25	.18386954
10	2	4	0	3	.225	.2081250000000001	.30625	.22329146
10	2	4	1	1	.475	.3668125	.45625	.40012351
10	2	4	1	2	.3875	.2930625000000001	.375	.31829768
10	2	4	1	3	.4	.3279375	.425	.35473761
10	2	4	2	1	.5875	.4486874999999998	.54375	.48865879
10	2	4	2	2	.5	.3848124999999999	.475	.4156895
10	2	4	2	3	.525	.4156874999999999	.5125	.44780552
10	2	5	0	1	.375	.2954375	.3875	.31406325
10	2	5	0	2	.25	.2066249999999999	.2875	.21959379
10	2	5	0	3	.2625	.24425	.3375	.26563573
10	2	5	1	1	.5	.390375	.48125	.43101692
10	2	5	1	2	.4	.3246250000000001	.425	.35366407
10	2	5	1	3	.4375	.3538750000000001	.45	.38762894
10	2	5	2	1	.6125	.4681874999999999	.5625	.51665968
10	2	5	2	2	.5125	.4119374999999996	.5	.4489685
10	2	5	2	3	.55	.4374374999999999	.5375	.47869894
10	3	1	0	1	.125	.1394375	.2125	.14247951
10	3	1	0	2	.0875	.0709375	.125	.073267512
10	3	1	0	3	.0875	.1058749999999999	.1625	.11262979
10	3	1	1	1	.225	.215125	.2875	.22129352
10	3	1	1	2	.1625	.1417499999999999	.2125	.14921881
10	3	1	1	3	.1875	.1730000000000001	.25	.18044025
10	3	1	2	1	.2625	.2543749999999999	.3375	.25853857
10	3	1	2	2	.2	.186125	.2625	.19627462
10	3	1	2	3	.2125	.2175000000000001	.2875	.22111461
10	3	2	0	1	.1625	.1775	.25	.18076827
10	3	2	0	2	.1375	.108875	.16875	.11230177
10	3	2	0	3	.15	.1351875	.2	.14161474
10	3	2	1	1	.2625	.2551875	.325	.26047689
10	3	2	1	2	.225	.1816875	.25	.18902838
10	3	2	1	3	.225	.2148749999999999	.2875	.22027965
10	3	2	2	1	.3375	.2911874999999999	.375	.29733428
10	3	2	2	2	.2625	.224875	.3	.23688933
10	3	2	2	3	.3125	.2581875	.3375	.26116273
10	3	3	0	1	.2125	.2103125000000001	.2875	.21753621
10	3	3	0	2	.1875	.14775	.2125	.15038179
10	3	3	0	3	.2	.17025	.24375	.17996313
10	3	3	1	1	.325	.2889999999999999	.3625	.29879546
10	3	3	1	2	.275	.223625	.29375	.22770481
10	3	3	1	3	.3	.2496249999999999	.325	.25862804
10	3	3	2	1	.3625	.3254375000000001	.41875	.33502665
10	3	3	2	2	.3125	.2641874999999998	.35	.27666909
10	3	3	2	3	.35	.2943125	.3875	.29992861
10	3	4	0	1	.25	.2421874999999999	.325	.25278333
10	3	4	0	2	.2125	.1825625000000001	.25	.18691117
10	3	4	0	3	.2125	.2045000000000001	.2875	.21792386
10	3	4	1	1	.3375	.3218124999999998	.425	.33544412
10	3	4	1	2	.3125	.2576249999999999	.3375	.26554626
10	3	4	1	3	.325	.2825000000000002	.3625	.29581347
10	3	4	2	1	.375	.3554374999999999	.45	.37009487
10	3	4	2	2	.35	.3003125	.3875	.31567353
10	3	4	2	3	.375	.3274375	.425	.3372035
10	3	5	0	1	.2625	.2729999999999997	.3625	.28725517
10	3	5	0	2	.2125	.2148750000000001	.2875	.22287397
10	3	5	0	3	.2375	.2356875	.325	.25436381
10	3	5	1	1	.3375	.3516874999999998	.45	.37092981
10	3	5	1	2	.3125	.2895	.3625	.30308953
10	3	5	1	3	.3375	.3151875	.40625	.3329989
10	3	5	2	1	.3875	.3841875	.475	.4034335
10	3	5	2	2	.3625	.333125	.425	.3530975
10	3	5	2	3	.375	.3578750000000001	.45	.37280846
10	4	1	0	1	.2125	.1635	.2375	.17522177
10	4	1	0	2	.1375	.08075	.13125	.085135832
10	4	1	0	3	.125	.1130625	.175	.11465754
10	4	1	1	1	.2625	.23625	.3125	.2536183
10	4	1	1	2	.2125	.15775	.225	.16192208
10	4	1	1	3	.225	.1894375	.2625	.19421704
10	4	1	2	1	.3	.2711249999999998	.35	.29229471
10	4	1	2	2	.2375	.1971250000000001	.26875	.20128436
10	4	1	2	3	.25	.2291874999999999	.3125	.23530887
10	4	2	0	1	.2375	.2104374999999999	.29375	.22385803
10	4	2	0	2	.1875	.1301875	.2	.13344409
10	4	2	0	3	.2	.157	.225	.16126604
10	4	2	1	1	.3125	.2805625	.3625	.30130032
10	4	2	1	2	.2375	.2069374999999999	.2875	.2092761
10	4	2	1	3	.275	.2358124999999999	.325	.24291295
10	4	2	2	1	.375	.3135625000000001	.4	.33797881
10	4	2	2	2	.25	.2420625	.33125	.24768414
10	4	2	2	3	.3125	.2734375000000002	.3625	.28147009
10	4	3	0	1	.2875	.2536875000000001	.3375	.27156988
10	4	3	0	2	.2375	.1776875	.25625	.18079808
10	4	3	0	3	.2625	.20325	.2875	.20930591
10	4	3	1	1	.375	.3209375000000002	.40625	.34689498
10	4	3	1	2	.2875	.2510000000000001	.3375	.25525838
10	4	3	1	3	.3125	.2815	.38125	.28886542
10	4	3	2	1	.425	.3505625000000001	.43125	.38196316
10	4	3	2	2	.3625	.2846875	.375	.29241401
10	4	3	2	3	.4	.3126874999999999	.4	.32557374
10	4	4	0	1	.3125	.2926875	.3875	.31170747
10	4	4	0	2	.2625	.2235625	.3125	.22660147
10	4	4	0	3	.3	.2513125	.34375	.25671956
10	4	4	1	1	.4375	.3567499999999999	.4375	.3905215
10	4	4	1	2	.35	.2928749999999999	.375	.2993322
10	4	4	1	3	.3875	.3211250000000001	.4125	.33249196
10	4	4	2	1	.475	.3861249999999999	.475	.42466527
10	4	4	2	2	.3875	.3221249999999999	.4	.33610016
10	4	4	2	3	.425	.3506249999999998	.43125	.36863369
10	4	5	0	1	.375	.3310625000000001	.4125	.35619879
10	4	5	0	2	.3125	.2658125000000001	.35625	.27139097
10	4	5	0	3	.325	.2912499999999999	.3875	.30180725
10	4	5	1	1	.4875	.3926874999999999	.475	.43256757
10	4	5	1	2	.4	.3301875	.425	.34292892
10	4	5	1	3	.425	.3593124999999999	.4375	.37590975
10	4	5	2	1	.5125	.41825	.5125	.46396792
10	4	5	2	2	.4125	.3586250000000001	.45	.3783848
10	4	5	2	3	.4375	.3844375000000001	.4625	.40948695
11	1	1	0	1	.1625	.1255625	.1875	.13207236
11	1	1	0	2	.075	.057625	.1	.060623869
11	1	1	0	3	.1	.099125	.15	.10484679
11	1	1	1	1	.2625	.212	.29375	.24013971
11	1	1	1	2	.1625	.1552500000000001	.225	.1598347
11	1	1	1	3	.225	.1843125	.2625	.21067764
11	1	1	2	1	.3625	.2833125	.375	.32453004
11	1	1	2	2	.2625	.2254374999999998	.3125	.24637206
11	1	1	2	3	.325	.2518750000000002	.3375	.29035643
11	1	2	0	1	.1875	.1565624999999999	.225	.16579868
11	1	2	0	2	.125	.087375	.1375	.094737843
11	1	2	0	3	.1375	.1293749999999999	.1875	.13779779
11	1	2	1	1	.2875	.2404375	.325	.27231538
11	1	2	1	2	.2375	.1821875	.2625	.19162272
11	1	2	1	3	.25	.2133125	.2875	.24285331
11	1	2	2	1	.3875	.3081249999999999	.39375	.35464814
11	1	2	2	2	.3125	.2486875	.3375	.27663925
11	1	2	2	3	.35	.2766874999999999	.35625	.32050434
11	1	3	0	1	.225	.1882500000000001	.25625	.19955482
11	1	3	0	2	.1625	.1190624999999999	.175	.12891145
11	1	3	0	3	.1875	.158375	.225	.16842283
11	1	3	1	1	.3375	.2683125	.35	.30452088
11	1	3	1	2	.275	.2145625	.2875	.22317217
11	1	3	1	3	.3	.242	.325	.275029
11	1	3	2	1	.425	.3315000000000001	.4125	.38306651
11	1	3	2	2	.3375	.2755	.3625	.30660826
11	1	3	2	3	.375	.3033124999999999	.3875	.3496384
11	1	4	0	1	.275	.2182499999999999	.3	.23250581
11	1	4	0	2	.2	.15325	.2125	.16281669
11	1	4	0	3	.2125	.1882499999999999	.2625	.20214914
11	1	4	1	1	.3625	.29375	.38125	.33544412
11	1	4	1	2	.3	.2434375000000003	.325	.25457254
11	1	4	1	3	.3125	.2674375	.35	.30690646
11	1	4	2	1	.4375	.3507499999999998	.45	.40993425
11	1	4	2	2	.3625	.3010624999999999	.3875	.33559322
11	1	4	2	3	.3875	.3240624999999999	.41875	.37805676
11	1	5	0	1	.325	.2453125000000002	.3375	.26468149
11	1	5	0	2	.2	.184125	.25	.1957975
11	1	5	0	3	.225	.203875	.2625	.22344056
11	1	5	1	1	.375	.3153125000000001	.40625	.36404142
11	1	5	1	2	.3125	.2671249999999999	.35	.28519759
11	1	5	1	3	.3375	.2909999999999998	.375	.33663693
11	1	5	2	1	.4375	.3681249999999997	.46875	.43554956
11	1	5	2	2	.3875	.3205	.4125	.36278898
11	1	5	2	3	.4	.3428750000000002	.4375	.40483505
11	2	1	0	1	.175	.1181875	.175	.12682407
11	2	1	0	2	.05	.0453125	.09375	.048516985
11	2	1	0	3	.175	.1053125	.1625	.1128087
11	2	1	1	1	.25	.1961875	.275	.21702927
11	2	1	1	2	.1625	.1349374999999999	.2	.14611754
11	2	1	1	3	.2	.1658125	.225	.17945619
11	2	1	2	1	.3375	.2774374999999998	.35	.30508745
11	2	1	2	2	.2375	.2188125	.3	.23820141
11	2	1	2	3	.3125	.2467499999999999	.325	.26945266
11	2	2	0	1	.2	.1418750000000001	.2125	.15279719
11	2	2	0	2	.0875	.070875	.1125	.074907601
11	2	2	0	3	.1625	.1209375	.175	.12980606
11	2	2	1	1	.3	.2208125000000001	.3	.24532837
11	2	2	1	2	.1875	.1599375	.225	.1748341
11	2	2	1	3	.2125	.1934999999999999	.26875	.20841132
11	2	2	2	1	.375	.3007499999999999	.3875	.3321043
11	2	2	2	2	.2875	.2434374999999999	.325	.26611283
11	2	2	2	3	.325	.2721249999999998	.35	.29685715
11	2	3	0	1	.2375	.1631875	.2375	.17877033
11	2	3	0	2	.1625	.0964999999999999	.15625	.10129822
11	2	3	0	3	.1625	.1345	.20625	.14915916
11	2	3	1	1	.3375	.2431250000000001	.31875	.27323979
11	2	3	1	2	.2375	.1863125000000001	.25	.20352086
11	2	3	1	3	.275	.2164375	.2875	.23751555
11	2	3	2	1	.4125	.3206875	.4125	.3574214
11	2	3	2	2	.35	.2665	.3375	.29405409
11	2	3	2	3	.3625	.2940624999999999	.375	.32327759
11	2	4	0	1	.2625	.1833125000000001	.25	.20244734
11	2	4	0	2	.1875	.1190625000000001	.175	.1271819
11	2	4	0	3	.1875	.1540625	.225	.17438681
11	2	4	1	1	.35	.2638749999999999	.3375	.29787105
11	2	4	1	2	.2875	.2096875	.2875	.23170067
11	2	4	1	3	.3	.2375625	.3125	.26322031
11	2	4	2	1	.45	.3401875	.425	.38038272
11	2	4	2	2	.375	.289875	.36875	.320564
11	2	4	2	3	.4125	.3153125000000002	.4	.34778956
11	2	5	0	1	.275	.2031249999999999	.28125	.22534902
11	2	5	0	2	.2125	.140875	.20625	.15279719
11	2	5	0	3	.2	.1638125000000001	.2375	.18643405
11	2	5	1	1	.375	.2821874999999999	.3625	.32151821
11	2	5	1	2	.3	.2315625	.30625	.25862804
11	2	5	1	3	.325	.2565625	.3375	.28764281
11	2	5	2	1	.4625	.35775	.45	.4032844
11	2	5	2	2	.4	.3115624999999999	.4	.34591091
11	2	5	2	3	.425	.3333125000000001	.425	.37221205
11	3	1	0	1	.125	.0986875	.15	.10541337
11	3	1	0	2	.1	.048375	.0875	.052363753
11	3	1	0	3	.1	.0749375	.125	.083704479
11	3	1	1	1	.2	.1576874999999999	.225	.16809481
11	3	1	1	2	.15	.1033125	.16875	.11224212
11	3	1	1	3	.175	.1323124999999999	.1875	.14203221
11	3	1	2	1	.2125	.1869375	.2625	.19087721
11	3	1	2	2	.1875	.1372500000000001	.20625	.14572988
11	3	1	2	3	.1875	.1639375	.23125	.16681255
11	3	2	0	1	.125	.1255000000000001	.2	.13281786
11	3	2	0	2	.125	.0741875	.125	.079768248
11	3	2	0	3	.1125	.101625	.1625	.11113879
11	3	2	1	1	.2	.1874375	.26875	.19707976
11	3	2	1	2	.1875	.130375	.2	.14116743
11	3	2	1	3	.175	.1616874999999999	.23125	.17098734
11	3	2	2	1	.2625	.2154999999999999	.3	.21986216
11	3	2	2	2	.2125	.163625	.2375	.17551997
11	3	2	2	3	.2375	.191625	.2625	.1957975
11	3	3	0	1	.1875	.1491875	.225	.160282
11	3	3	0	2	.15	.1013125	.1625	.1072622
11	3	3	0	3	.175	.126625	.2	.13940807
11	3	3	1	1	.275	.2131875	.29375	.22609453
11	3	3	1	2	.225	.1610625	.2375	.1701822
11	3	3	1	3	.2625	.1875625	.2625	.20003192
11	3	3	2	1	.3	.242	.3375	.24887693
11	3	3	2	2	.25	.1925625	.275	.20528023
11	3	3	2	3	.2875	.2186250000000001	.3	.22484209
11	3	4	0	1	.225	.1716874999999999	.25	.18544999
11	3	4	0	2	.1875	.1265625	.1875	.13418958
11	3	4	0	3	.1875	.1495	.225	.16576886
11	3	4	1	1	.2875	.2368750000000001	.3125	.25269389
11	3	4	1	2	.2625	.1875000000000001	.2625	.19869003
11	3	4	1	3	.275	.2105625	.2875	.22713822
11	3	4	2	1	.3125	.2638749999999998	.35	.27526754
11	3	4	2	2	.2875	.2207499999999999	.3	.23456338
11	3	4	2	3	.3125	.2430625	.33125	.25200802
11	3	5	0	1	.2375	.1934374999999999	.275	.20975322
11	3	5	0	2	.1875	.1488750000000001	.225	.16084857
11	3	5	0	3	.2125	.1713125	.25	.19209984
11	3	5	1	1	.2875	.2586875	.34375	.27857757
11	3	5	1	2	.2625	.2095000000000001	.275	.22692949
11	3	5	1	3	.2875	.2331874999999999	.3125	.25418487
11	3	5	2	1	.3125	.2869375000000002	.375	.30037591
11	3	5	2	2	.3	.2440625000000001	.3375	.26310104
11	3	5	2	3	.3125	.265	.35	.2783092
11	4	1	0	1	.1625	.1145	.175	.12676442
11	4	1	0	2	.1	.0575625	.1	.062532343
11	4	1	0	3	.1	.0828124999999999	.1375	.086835563
11	4	1	1	1	.2	.1758125	.25	.19299443
11	4	1	1	2	.15	.1180625000000001	.1875	.12345441
11	4	1	1	3	.1625	.1465625000000001	.2125	.15252882
11	4	1	2	1	.25	.2040624999999999	.275	.22782408
11	4	1	2	2	.175	.146125	.2125	.1536918
11	4	1	2	3	.2	.1737499999999999	.24375	.18386954
11	4	2	0	1	.175	.1499375	.225	.16341308
11	4	2	0	2	.125	.0930625	.15	.09783911
11	4	2	0	3	.15	.1176875	.175	.12428937
11	4	2	1	1	.2375	.2079375	.28125	.22877832
11	4	2	1	2	.175	.1520625	.225	.15873136
11	4	2	1	3	.2125	.1778749999999999	.25	.18899857
11	4	2	2	1	.2875	.2358749999999999	.325	.26330978
11	4	2	2	2	.2	.1787500000000001	.25	.18896875
11	4	2	2	3	.25	.2058125	.2875	.21887811
11	4	3	0	1	.225	.1842499999999999	.25625	.20021085
11	4	3	0	2	.175	.1266249999999999	.1875	.13329498
11	4	3	0	3	.2	.1515625	.225	.16022235
11	4	3	1	1	.3	.2404375	.325	.26417455
11	4	3	1	2	.225	.1838749999999999	.2625	.19409777
11	4	3	1	3	.2625	.2109375	.2875	.2243948
11	4	3	2	1	.3375	.2651250000000001	.35	.29778159
11	4	3	2	2	.2875	.2115625000000001	.29375	.22436497
11	4	3	2	3	.3125	.2367500000000001	.31875	.25358847
11	4	4	0	1	.25	.2123125	.29375	.23539834
11	4	4	0	2	.2	.1601875	.2375	.16815445
11	4	4	0	3	.225	.1853125	.2625	.19606589
11	4	4	1	1	.35	.2685	.35	.29796049
11	4	4	1	2	.275	.2170625	.3125	.22892742
11	4	4	1	3	.3125	.2419375000000001	.325	.25859824
11	4	4	2	1	.3875	.2933749999999998	.38125	.33150789
11	4	4	2	2	.3	.2413750000000001	.325	.25865787
11	4	4	2	3	.3375	.2661250000000001	.35625	.28770244
11	4	5	0	1	.2875	.2401875	.325	.26963159
11	4	5	0	2	.2375	.1910000000000001	.26875	.20262626
11	4	5	0	3	.2375	.2146250000000001	.3	.2303886
11	4	5	1	1	.3875	.2938749999999998	.375	.33055365
11	4	5	1	2	.325	.2452499999999999	.3375	.26310104
11	4	5	1	3	.35	.2688125	.35	.29211581
11	4	5	2	1	.4	.3174374999999999	.4	.36284861
11	4	5	2	2	.3375	.2682500000000002	.35	.29190707
11	4	5	2	3	.3625	.29075	.375	.31952029
12	1	1	0	1	.0875	.074625	.125	.077800132
12	1	1	0	2	.05	.0378125	.075	.038944796
12	1	1	0	3	.05	.056	.1	.059908193
12	1	1	1	1	.1875	.1295	.1875	.14355303
12	1	1	1	2	.125	.09425	.15	.096735775
12	1	1	1	3	.15	.1095	.1625	.1250945
12	1	1	2	1	.275	.1891875	.2625	.2041769
12	1	1	2	2	.225	.1551875	.225	.1659776
12	1	1	2	3	.2375	.169	.2375	.18395899
12	1	2	0	1	.1125	.0933125	.14375	.098733708
12	1	2	0	2	.0875	.0561875	.1	.059878372
12	1	2	0	3	.0875	.0746875	.125	.08006645
12	1	2	1	1	.2125	.14775	.2125	.1644866
12	1	2	1	2	.1875	.1124375	.175	.11689403
12	1	2	1	3	.175	.1288124999999999	.1875	.14602807
12	1	2	2	1	.3	.2068124999999999	.275	.22433515
12	1	2	2	2	.25	.171375	.2375	.18616568
12	1	2	2	3	.2625	.186625	.25	.20414707
12	1	3	0	1	.1375	.1125	.175	.1196971
[truncated: 161 more rows]
